# Supplementary material for: Use and effectiveness of the Individual Development Plan among postdoctoral researchers: findings from a cross-sectional study
Source: F1000Res. 2018 Oct 25;7:1132. Originally published 2018 Jul 25. [Version 2] doi: 10.12688/f1000research.15610.2 (PMC6240468; doi:10.12688/f1000research.15610.2)
Supplement: Individual Development Plan survey data — Columns Q1–Q26 correspond to the questions listed in Supplementary File 4 [file f1000research-7-18327-s0000.tgz]

Archive with 1 entries (1 files):
- 47d3e708-d9d4-403c-a056-59e976723c05_Dataset_1.xlsx
