# Supplementary material for: Use and effectiveness of the Individual Development Plan among postdoctoral researchers: findings from a cross-sectional study
Source: F1000Res. 2018 Oct 25;7:1132. Originally published 2018 Jul 25. [Version 2] doi: 10.12688/f1000research.15610.2 (PMC6240468; doi:10.12688/f1000research.15610.2)
Supplement: Individual Development Plan survey data — Columns Q1–Q26 correspond to the questions listed in Supplementary File 4 [file f1000research-7-18327-s0000.tgz › 47d3e708-d9d4-403c-a056-59e976723c05_Dataset_1.xlsx]

## Sheet: Dataset 1
Respondent	Q1	Q2	Q3	Q4	Q5	Q6	Q7	Q8	Q9	Q10	Q11	Q12	Q13	Q14	Q15	Q16	Q17	Q18	Q19	Q20	Q21	Q22	Q23	Q24	Q25	Q26
1	-1: Disagree	-1: Disagree	-1: Disagree	-1: Disagree	-1: Disagree	1: Agree	1: Agree	1: Agree	1: Agree	1: Agree	1: Agree	1: Agree	1: Agree	1: Agree	1: Programs are not available to me	2: NOT Hispanic or Latino	5: White	1: Female	3: Partnership	2: No	1: Yes	USA	7: Life/Biological/Medical Sciences	1: Doctorate	2: A current postdoctoral fellow	Z: Missing Institution
2	1: Agree	-1: Disagree	1: Agree	0: Neutral	-1: Disagree	-1: Disagree	-1: Disagree	-1: Disagree	-1: Disagree	-1: Disagree	-1: Disagree	-1: Disagree	-1: Disagree	-1: Disagree	3: Programs are available and I attend, but they have not been helpful to my current training situation nor to my future career plans	2: NOT Hispanic or Latino	5: White	1: Female	2: Married	2: No	1: Yes	USA	7: Life/Biological/Medical Sciences	3: Other	2: A current postdoctoral fellow	Z: Missing Institution
3	-1: Disagree	-1: Disagree	-1: Disagree	-1: Disagree	-1: Disagree	-1: Disagree	1: Agree	0: Neutral	0: Neutral	0: Neutral	-1: Disagree	-1: Disagree	-1: Disagree	-1: Disagree	1: Programs are not available to me	2: NOT Hispanic or Latino	5: White	1: Female	2: Married	2: No	1: Yes	USA	8: Physical or Applied Sciences	1: Doctorate	2: A current postdoctoral fellow	Z: Missing Institution
4	1: Agree	-1: Disagree	1: Agree	0: Neutral	0: Neutral	0: Neutral	1: Agree	0: Neutral	0: Neutral	0: Neutral	0: Neutral	-1: Disagree	-1: Disagree	-1: Disagree	1: Programs are not available to me	2: NOT Hispanic or Latino	5: White	1: Female	1: Single	2: No	1: Yes	USA	7: Life/Biological/Medical Sciences	1: Doctorate	2: A current postdoctoral fellow	Z: Missing Institution
5	1: Agree	1: Agree	-1: Disagree	0: Neutral	-1: Disagree	1: Agree	1: Agree	1: Agree	0: Neutral	0: Neutral	1: Agree	0: Neutral	-1: Disagree	0: Neutral	4: Programs are available and I attend and they have been helpful to my current training situation and to my future career plans	2: NOT Hispanic or Latino	5: White	1: Female	3: Partnership	2: No	1: Yes	USA	7: Life/Biological/Medical Sciences	1: Doctorate	2: A current postdoctoral fellow	Z: Missing Institution
6	1: Agree	1: Agree	-1: Disagree	0: Neutral	1: Agree	0: Neutral	1: Agree	0: Neutral	0: Neutral	1: Agree	1: Agree	0: Neutral	1: Agree	1: Agree	2: Programs are available, but I do not attend or attend infrequently	2: NOT Hispanic or Latino	5: White	1: Female	3: Partnership	2: No	1: Yes	USA	7: Life/Biological/Medical Sciences	3: Other	2: A current postdoctoral fellow	Z: Missing Institution
7	1: Agree	1: Agree	-1: Disagree	0: Neutral	-1: Disagree	-1: Disagree	0: Neutral	-1: Disagree	-1: Disagree	0: Neutral	0: Neutral	0: Neutral	0: Neutral	0: Neutral	4: Programs are available and I attend and they have been helpful to my current training situation and to my future career plans	2: NOT Hispanic or Latino	5: White	1: Female	2: Married	2: No	1: Yes	USA	7: Life/Biological/Medical Sciences	1: Doctorate	2: A current postdoctoral fellow	Z: Missing Institution
8	1: Agree	1: Agree	1: Agree	-1: Disagree	-1: Disagree	-1: Disagree	0: Neutral	1: Agree	-1: Disagree	1: Agree	1: Agree	1: Agree	1: Agree	1: Agree	2: Programs are available, but I do not attend or attend infrequently	2: NOT Hispanic or Latino	5: White	1: Female	1: Single	2: No	1: Yes	USA	7: Life/Biological/Medical Sciences	1: Doctorate	2: A current postdoctoral fellow	Z: Missing Institution
9	-1: Disagree	-1: Disagree	-1: Disagree	0: Neutral	0: Neutral	1: Agree	1: Agree	1: Agree	0: Neutral	1: Agree	1: Agree	1: Agree	1: Agree	1: Agree	2: Programs are available, but I do not attend or attend infrequently	2: NOT Hispanic or Latino	5: White	1: Female	2: Married	2: No	1: Yes	USA	8: Physical or Applied Sciences	1: Doctorate	2: A current postdoctoral fellow	Z: Missing Institution
10	1: Agree	0: Neutral	-1: Disagree	0: Neutral	0: Neutral	0: Neutral	1: Agree	1: Agree	0: Neutral	0: Neutral	1: Agree	0: Neutral	0: Neutral	0: Neutral	2: Programs are available, but I do not attend or attend infrequently	2: NOT Hispanic or Latino	5: White	2: Male	1: Single	2: No	1: Yes	USA	7: Life/Biological/Medical Sciences	3: Other	2: A current postdoctoral fellow	Z: Missing Institution
11	1: Agree	1: Agree	-1: Disagree	0: Neutral	1: Agree	1: Agree	1: Agree	1: Agree	-1: Disagree	1: Agree	1: Agree	1: Agree	1: Agree	1: Agree	2: Programs are available, but I do not attend or attend infrequently	2: NOT Hispanic or Latino	5: White	2: Male	2: Married	1: Yes	1: Yes	USA	7: Life/Biological/Medical Sciences	1: Doctorate	2: A current postdoctoral fellow	Z: Missing Institution
12	1: Agree	1: Agree	-1: Disagree	0: Neutral	-1: Disagree	1: Agree	1: Agree	1: Agree	1: Agree	1: Agree	1: Agree	1: Agree	-1: Disagree	-1: Disagree	2: Programs are available, but I do not attend or attend infrequently	2: NOT Hispanic or Latino	5: White	1: Female	2: Married	1: Yes	1: Yes	USA	7: Life/Biological/Medical Sciences	1: Doctorate	2: A current postdoctoral fellow	Z: Missing Institution
13	1: Agree	1: Agree	-1: Disagree	1: Agree	1: Agree	1: Agree	1: Agree	1: Agree	1: Agree	1: Agree	1: Agree	1: Agree	1: Agree	1: Agree	4: Programs are available and I attend and they have been helpful to my current training situation and to my future career plans	2: NOT Hispanic or Latino	5: White	2: Male	2: Married	2: No	1: Yes	USA	7: Life/Biological/Medical Sciences	3: Other	2: A current postdoctoral fellow	Z: Missing Institution
14	1: Agree	0: Neutral	1: Agree	-1: Disagree	0: Neutral	0: Neutral	1: Agree	1: Agree	0: Neutral	0: Neutral	-1: Disagree	-1: Disagree	-1: Disagree	-1: Disagree	2: Programs are available, but I do not attend or attend infrequently	2: NOT Hispanic or Latino	5: White	2: Male	2: Married	2: No	1: Yes	USA	7: Life/Biological/Medical Sciences	1: Doctorate	2: A current postdoctoral fellow	Z: Missing Institution
15	1: Agree	1: Agree	1: Agree	-1: Disagree	1: Agree	1: Agree	1: Agree	1: Agree	1: Agree	1: Agree	1: Agree	1: Agree	1: Agree	1: Agree	2: Programs are available, but I do not attend or attend infrequently	2: NOT Hispanic or Latino	2: Asian	2: Male	2: Married	2: No	2: No	USA	8: Physical or Applied Sciences	3: Other	2: A current postdoctoral fellow	Z: Missing Institution
16	1: Agree	-1: Disagree	-1: Disagree	0: Neutral	0: Neutral	1: Agree	1: Agree	1: Agree	1: Agree	1: Agree	1: Agree	1: Agree	0: Neutral	0: Neutral	2: Programs are available, but I do not attend or attend infrequently	2: NOT Hispanic or Latino	5: White	2: Male	2: Married	1: Yes	1: Yes	USA	7: Life/Biological/Medical Sciences	3: Other	2: A current postdoctoral fellow	Z: Missing Institution
17	1: Agree	1: Agree	-1: Disagree	-1: Disagree	0: Neutral	1: Agree	1: Agree	1: Agree	1: Agree	1: Agree	1: Agree	-1: Disagree	1: Agree	-1: Disagree	4: Programs are available and I attend and they have been helpful to my current training situation and to my future career plans	2: NOT Hispanic or Latino	4: Black or African American	1: Female	2: Married	1: Yes	1: Yes	USA	7: Life/Biological/Medical Sciences	3: Other	2: A current postdoctoral fellow	Z: Missing Institution
18	1: Agree	1: Agree	-1: Disagree	1: Agree	1: Agree	1: Agree	1: Agree	1: Agree	1: Agree	1: Agree	1: Agree	1: Agree	1: Agree	1: Agree	4: Programs are available and I attend and they have been helpful to my current training situation and to my future career plans	1: Hispanic or Latino	5: White	2: Male	2: Married	1: Yes	1: Yes	USA	7: Life/Biological/Medical Sciences	3: Other	2: A current postdoctoral fellow	Z: Missing Institution
19	1: Agree	0: Neutral	-1: Disagree	0: Neutral	0: Neutral	1: Agree	1: Agree	1: Agree	1: Agree	1: Agree	1: Agree	1: Agree	-1: Disagree	1: Agree	3: Programs are available and I attend, but they have not been helpful to my current training situation nor to my future career plans	2: NOT Hispanic or Latino	5: White	1: Female	2: Married	2: No	1: Yes	USA	7: Life/Biological/Medical Sciences	3: Other	2: A current postdoctoral fellow	Z: Missing Institution
20	1: Agree	1: Agree	-1: Disagree	0: Neutral	1: Agree	1: Agree	1: Agree	1: Agree	0: Neutral	1: Agree	1: Agree	1: Agree	1: Agree	1: Agree	4: Programs are available and I attend and they have been helpful to my current training situation and to my future career plans	2: NOT Hispanic or Latino	5: White	2: Male	2: Married	2: No	1: Yes	USA	7: Life/Biological/Medical Sciences	1: Doctorate	2: A current postdoctoral fellow	Z: Missing Institution
21	0: Neutral	-1: Disagree	-1: Disagree	-1: Disagree	-1: Disagree					1: Agree	1: Agree	1: Agree	1: Agree	1: Agree	2: Programs are available, but I do not attend or attend infrequently	2: NOT Hispanic or Latino	5: White	2: Male	3: Partnership	1: Yes	1: Yes	USA	7: Life/Biological/Medical Sciences	1: Doctorate	2: A current postdoctoral fellow	Z: Missing Institution
22	1: Agree	1: Agree	1: Agree	0: Neutral	1: Agree	1: Agree	1: Agree	-1: Disagree	0: Neutral	1: Agree	1: Agree	1: Agree	1: Agree	1: Agree	4: Programs are available and I attend and they have been helpful to my current training situation and to my future career plans	2: NOT Hispanic or Latino	4: Black or African American	2: Male	2: Married	1: Yes	1: Yes	USA	7: Life/Biological/Medical Sciences	3: Other	2: A current postdoctoral fellow	Z: Missing Institution
23	1: Agree	1: Agree	-1: Disagree	-1: Disagree	0: Neutral	1: Agree	1: Agree	1: Agree	1: Agree	1: Agree	1: Agree	1: Agree	1: Agree	1: Agree		2: NOT Hispanic or Latino	5: White	1: Female	3: Partnership	2: No	1: Yes	USA	7: Life/Biological/Medical Sciences	1: Doctorate	2: A current postdoctoral fellow	Z: Missing Institution
24	1: Agree	1: Agree	1: Agree	0: Neutral	-1: Disagree	1: Agree	1: Agree	1: Agree	0: Neutral	1: Agree	1: Agree	1: Agree	0: Neutral	0: Neutral	2: Programs are available, but I do not attend or attend infrequently	2: NOT Hispanic or Latino	5: White	2: Male	2: Married	2: No	1: Yes	USA	7: Life/Biological/Medical Sciences	3: Other	2: A current postdoctoral fellow	Z: Missing Institution
25	1: Agree	0: Neutral	1: Agree	1: Agree	1: Agree	1: Agree	1: Agree	1: Agree	1: Agree	1: Agree	1: Agree	1: Agree	1: Agree	1: Agree	4: Programs are available and I attend and they have been helpful to my current training situation and to my future career plans	1: Hispanic or Latino	6: More than one race	1: Female	2: Married	1: Yes	1: Yes	USA	7: Life/Biological/Medical Sciences	3: Other	2: A current postdoctoral fellow	Z: Missing Institution
26	1: Agree	1: Agree	0: Neutral	1: Agree	1: Agree	1: Agree	1: Agree	1: Agree	1: Agree	1: Agree	1: Agree	1: Agree	1: Agree	1: Agree	4: Programs are available and I attend and they have been helpful to my current training situation and to my future career plans	2: NOT Hispanic or Latino	5: White	2: Male	2: Married	1: Yes	1: Yes	USA	7: Life/Biological/Medical Sciences	1: Doctorate	2: A current postdoctoral fellow	Z: Missing Institution
27	1: Agree	1: Agree	-1: Disagree	1: Agree	1: Agree	1: Agree	1: Agree	1: Agree	1: Agree	1: Agree	1: Agree	1: Agree	1: Agree	1: Agree	4: Programs are available and I attend and they have been helpful to my current training situation and to my future career plans	2: NOT Hispanic or Latino	4: Black or African American	1: Female	1: Single	1: Yes	1: Yes	USA	7: Life/Biological/Medical Sciences	1: Doctorate	2: A current postdoctoral fellow	Z: Missing Institution
28	1: Agree	1: Agree	-1: Disagree	1: Agree	1: Agree	1: Agree	1: Agree	1: Agree	1: Agree	1: Agree	1: Agree	1: Agree	1: Agree	1: Agree	2: Programs are available, but I do not attend or attend infrequently	2: NOT Hispanic or Latino	5: White	2: Male	1: Single	2: No	1: Yes	USA	7: Life/Biological/Medical Sciences	1: Doctorate	2: A current postdoctoral fellow	Z: Missing Institution
29	-1: Disagree	-1: Disagree	1: Agree	-1: Disagree	-1: Disagree	-1: Disagree	1: Agree	-1: Disagree	0: Neutral	-1: Disagree	1: Agree	-1: Disagree	0: Neutral	1: Agree	3: Programs are available and I attend, but they have not been helpful to my current training situation nor to my future career plans	2: NOT Hispanic or Latino	6: More than one race	1: Female	2: Married	1: Yes	1: Yes	USA	7: Life/Biological/Medical Sciences	3: Other	2: A current postdoctoral fellow	Z: Missing Institution
30	1: Agree	0: Neutral	0: Neutral	-1: Disagree	0: Neutral	-1: Disagree	0: Neutral	0: Neutral	-1: Disagree	-1: Disagree	1: Agree	1: Agree	-1: Disagree	-1: Disagree	4: Programs are available and I attend and they have been helpful to my current training situation and to my future career plans	2: NOT Hispanic or Latino	2: Asian	1: Female	1: Single	2: No	1: Yes	USA	7: Life/Biological/Medical Sciences	3: Other	2: A current postdoctoral fellow	Z: Missing Institution
31	-1: Disagree	-1: Disagree	-1: Disagree	-1: Disagree	-1: Disagree	-1: Disagree	-1: Disagree	1: Agree	0: Neutral	0: Neutral	0: Neutral	1: Agree	-1: Disagree	0: Neutral	1: Programs are not available to me	2: NOT Hispanic or Latino	5: White	1: Female	3: Partnership	2: No	1: Yes	USA	7: Life/Biological/Medical Sciences	3: Other	2: A current postdoctoral fellow	Z: Missing Institution
32	-1: Disagree	-1: Disagree	-1: Disagree	-1: Disagree	-1: Disagree	1: Agree	1: Agree	1: Agree	0: Neutral	1: Agree	1: Agree	1: Agree	1: Agree	1: Agree	2: Programs are available, but I do not attend or attend infrequently	2: NOT Hispanic or Latino	5: White	1: Female	1: Single	2: No	1: Yes	USA	7: Life/Biological/Medical Sciences	3: Other	2: A current postdoctoral fellow	Z: Missing Institution
33	1: Agree	1: Agree	-1: Disagree	0: Neutral	0: Neutral	0: Neutral	1: Agree	-1: Disagree	-1: Disagree	-1: Disagree	1: Agree	0: Neutral	-1: Disagree	-1: Disagree	3: Programs are available and I attend, but they have not been helpful to my current training situation nor to my future career plans	2: NOT Hispanic or Latino	5: White	2: Male	2: Married	2: No	1: Yes	USA	7: Life/Biological/Medical Sciences	1: Doctorate	2: A current postdoctoral fellow	Z: Missing Institution
34	0: Neutral	-1: Disagree	-1: Disagree	0: Neutral	0: Neutral	1: Agree	1: Agree	0: Neutral	1: Agree	1: Agree	0: Neutral	-1: Disagree	-1: Disagree	-1: Disagree	1: Programs are not available to me	2: NOT Hispanic or Latino	5: White	1: Female	2: Married	2: No	1: Yes	USA	7: Life/Biological/Medical Sciences	3: Other	2: A current postdoctoral fellow	Z: Missing Institution
35	-1: Disagree	-1: Disagree	-1: Disagree	-1: Disagree	-1: Disagree	1: Agree	1: Agree	1: Agree	0: Neutral	1: Agree	1: Agree	1: Agree	0: Neutral	0: Neutral	3: Programs are available and I attend, but they have not been helpful to my current training situation nor to my future career plans	2: NOT Hispanic or Latino	5: White	1: Female	1: Single	2: No	1: Yes	USA	7: Life/Biological/Medical Sciences	1: Doctorate	2: A current postdoctoral fellow	Z: Missing Institution
36	1: Agree	-1: Disagree	1: Agree	-1: Disagree	0: Neutral	0: Neutral	1: Agree	1: Agree	1: Agree	1: Agree	0: Neutral	0: Neutral	-1: Disagree	-1: Disagree	4: Programs are available and I attend and they have been helpful to my current training situation and to my future career plans	2: NOT Hispanic or Latino	5: White	2: Male	1: Single	2: No	1: Yes	USA	7: Life/Biological/Medical Sciences	3: Other	2: A current postdoctoral fellow	Z: Missing Institution
37	0: Neutral	0: Neutral	0: Neutral	-1: Disagree	-1: Disagree	1: Agree	1: Agree	-1: Disagree	0: Neutral	1: Agree	1: Agree	0: Neutral	-1: Disagree	1: Agree	4: Programs are available and I attend and they have been helpful to my current training situation and to my future career plans	2: NOT Hispanic or Latino	5: White	1: Female	3: Partnership	2: No	1: Yes	USA	8: Physical or Applied Sciences	3: Other	2: A current postdoctoral fellow	Z: Missing Institution
38	0: Neutral	1: Agree	-1: Disagree	0: Neutral	0: Neutral	1: Agree	1: Agree	1: Agree	0: Neutral	0: Neutral	0: Neutral	0: Neutral	-1: Disagree	0: Neutral	2: Programs are available, but I do not attend or attend infrequently	2: NOT Hispanic or Latino	2: Asian	1: Female	3: Partnership	2: No	2: No	USA	8: Physical or Applied Sciences	1: Doctorate	2: A current postdoctoral fellow	Z: Missing Institution
39	-1: Disagree	-1: Disagree	-1: Disagree	0: Neutral	0: Neutral	-1: Disagree	0: Neutral	-1: Disagree	-1: Disagree	0: Neutral	0: Neutral	0: Neutral	-1: Disagree	-1: Disagree	2: Programs are available, but I do not attend or attend infrequently	2: NOT Hispanic or Latino	5: White	1: Female	1: Single	2: No	1: Yes	USA	7: Life/Biological/Medical Sciences	3: Other	2: A current postdoctoral fellow	Z: Missing Institution
40	-1: Disagree	-1: Disagree	1: Agree	-1: Disagree	-1: Disagree	-1: Disagree	1: Agree	1: Agree	0: Neutral	1: Agree	1: Agree	1: Agree	0: Neutral	0: Neutral	3: Programs are available and I attend, but they have not been helpful to my current training situation nor to my future career plans	2: NOT Hispanic or Latino	5: White	2: Male	1: Single	2: No	1: Yes	USA	7: Life/Biological/Medical Sciences	3: Other	2: A current postdoctoral fellow	Z: Missing Institution
41	-1: Disagree	1: Agree	0: Neutral	-1: Disagree	-1: Disagree	-1: Disagree	-1: Disagree	0: Neutral	-1: Disagree	-1: Disagree	-1: Disagree	-1: Disagree	0: Neutral	0: Neutral	3: Programs are available and I attend, but they have not been helpful to my current training situation nor to my future career plans	2: NOT Hispanic or Latino	5: White	2: Male	2: Married	2: No	1: Yes	USA	8: Physical or Applied Sciences	3: Other	2: A current postdoctoral fellow	Z: Missing Institution
42	-1: Disagree	-1: Disagree	-1: Disagree	-1: Disagree	-1: Disagree	-1: Disagree	0: Neutral	0: Neutral	-1: Disagree	0: Neutral	0: Neutral	-1: Disagree	-1: Disagree	-1: Disagree	3: Programs are available and I attend, but they have not been helpful to my current training situation nor to my future career plans	2: NOT Hispanic or Latino	5: White	1: Female	1: Single	2: No	1: Yes	USA	8: Physical or Applied Sciences	3: Other	2: A current postdoctoral fellow	University Of Kentucky
43	-1: Disagree	-1: Disagree	1: Agree	0: Neutral	-1: Disagree	-1: Disagree	-1: Disagree	-1: Disagree	-1: Disagree	-1: Disagree	-1: Disagree	0: Neutral	-1: Disagree	0: Neutral	2: Programs are available, but I do not attend or attend infrequently	2: NOT Hispanic or Latino	5: White	1: Female	2: Married	2: No	2: No	USA	7: Life/Biological/Medical Sciences	1: Doctorate	2: A current postdoctoral fellow	Pennsylvania State University
44	-1: Disagree	-1: Disagree	1: Agree	-1: Disagree	0: Neutral	-1: Disagree	1: Agree	0: Neutral	-1: Disagree	1: Agree	1: Agree	-1: Disagree	-1: Disagree	-1: Disagree	3: Programs are available and I attend, but they have not been helpful to my current training situation nor to my future career plans	2: NOT Hispanic or Latino	5: White	2: Male	2: Married	2: No	1: Yes	USA	7: Life/Biological/Medical Sciences	1: Doctorate	2: A current postdoctoral fellow	Baylor College Of Medicine
45	1: Agree	1: Agree	1: Agree	-1: Disagree	1: Agree	-1: Disagree	1: Agree	0: Neutral	-1: Disagree	1: Agree	1: Agree	1: Agree	1: Agree	-1: Disagree	3: Programs are available and I attend, but they have not been helpful to my current training situation nor to my future career plans	2: NOT Hispanic or Latino	6: More than one race	1: Female	2: Married	2: No	1: Yes	USA	8: Physical or Applied Sciences	1: Doctorate	2: A current postdoctoral fellow	Massachusetts Institute Of Technology
46	-1: Disagree	-1: Disagree	1: Agree	0: Neutral	0: Neutral	-1: Disagree	1: Agree	0: Neutral	0: Neutral	1: Agree	0: Neutral	0: Neutral	-1: Disagree	0: Neutral	1: Programs are not available to me	2: NOT Hispanic or Latino	5: White	1: Female	3: Partnership	2: No	1: Yes	USA	8: Physical or Applied Sciences	1: Doctorate	2: A current postdoctoral fellow	United States Naval Research Laboratory
47	1: Agree	1: Agree	-1: Disagree	1: Agree	1: Agree	0: Neutral	0: Neutral	1: Agree	-1: Disagree	-1: Disagree	1: Agree	1: Agree	-1: Disagree	-1: Disagree	2: Programs are available, but I do not attend or attend infrequently	2: NOT Hispanic or Latino	5: White	2: Male	1: Single	2: No	1: Yes	USA	7: Life/Biological/Medical Sciences	3: Other	2: A current postdoctoral fellow	Massachusetts Institute Of Technology
48	1: Agree	0: Neutral	-1: Disagree	1: Agree	1: Agree	1: Agree	1: Agree	-1: Disagree	1: Agree	1: Agree	1: Agree	1: Agree	0: Neutral	1: Agree	4: Programs are available and I attend and they have been helpful to my current training situation and to my future career plans	2: NOT Hispanic or Latino	5: White	2: Male	2: Married	2: No	1: Yes	USA	8: Physical or Applied Sciences	1: Doctorate	2: A current postdoctoral fellow	Massachusetts Institute Of Technology
49	-1: Disagree	-1: Disagree	-1: Disagree	-1: Disagree	-1: Disagree	1: Agree	1: Agree	1: Agree	0: Neutral	1: Agree	1: Agree	1: Agree	0: Neutral	0: Neutral	3: Programs are available and I attend, but they have not been helpful to my current training situation nor to my future career plans	2: NOT Hispanic or Latino	5: White	1: Female	2: Married	2: No	1: Yes	USA	7: Life/Biological/Medical Sciences	1: Doctorate	2: A current postdoctoral fellow	University Of Kentucky
50	-1: Disagree		1: Agree	0: Neutral	-1: Disagree	1: Agree	1: Agree	1: Agree	0: Neutral	1: Agree	1: Agree	1: Agree	0: Neutral	1: Agree	3: Programs are available and I attend, but they have not been helpful to my current training situation nor to my future career plans	2: NOT Hispanic or Latino	5: White	1: Female	1: Single	2: No	1: Yes	USA	7: Life/Biological/Medical Sciences	1: Doctorate	2: A current postdoctoral fellow	University Of Kentucky
51	0: Neutral	0: Neutral	-1: Disagree	1: Agree	0: Neutral	1: Agree	1: Agree	1: Agree	1: Agree	1: Agree	1: Agree	1: Agree	1: Agree		4: Programs are available and I attend and they have been helpful to my current training situation and to my future career plans	2: NOT Hispanic or Latino	4: Black or African American	1: Female	1: Single	2: No	1: Yes	USA	7: Life/Biological/Medical Sciences	3: Other	2: A current postdoctoral fellow	University Of Kentucky
52	1: Agree	-1: Disagree	-1: Disagree	-1: Disagree	-1: Disagree	-1: Disagree	0: Neutral	-1: Disagree	-1: Disagree	-1: Disagree	1: Agree	1: Agree	-1: Disagree	-1: Disagree	4: Programs are available and I attend and they have been helpful to my current training situation and to my future career plans	2: NOT Hispanic or Latino	5: White	1: Female	3: Partnership	2: No	1: Yes	USA	8: Physical or Applied Sciences	1: Doctorate	2: A current postdoctoral fellow	Stanford University
53	-1: Disagree	-1: Disagree	1: Agree	1: Agree	1: Agree	1: Agree	1: Agree	1: Agree	0: Neutral	1: Agree	1: Agree	1: Agree	1: Agree	1: Agree	4: Programs are available and I attend and they have been helpful to my current training situation and to my future career plans	2: NOT Hispanic or Latino	5: White	2: Male	2: Married	2: No	1: Yes	USA	7: Life/Biological/Medical Sciences	3: Other	2: A current postdoctoral fellow	University Of Kentucky
54	0: Neutral	0: Neutral	0: Neutral	0: Neutral	0: Neutral	1: Agree	1: Agree	1: Agree	1: Agree	1: Agree	1: Agree	1: Agree	1: Agree	1: Agree	3: Programs are available and I attend, but they have not been helpful to my current training situation nor to my future career plans	2: NOT Hispanic or Latino	5: White	2: Male	1: Single	2: No	1: Yes	USA	7: Life/Biological/Medical Sciences	1: Doctorate	2: A current postdoctoral fellow	University Of Kentucky
55	-1: Disagree	-1: Disagree	-1: Disagree	0: Neutral	-1: Disagree	1: Agree	1: Agree	1: Agree	0: Neutral	1: Agree	1: Agree	0: Neutral	-1: Disagree	0: Neutral	1: Programs are not available to me	2: NOT Hispanic or Latino	4: Black or African American	1: Female	2: Married	2: No	1: Yes	USA	7: Life/Biological/Medical Sciences	3: Other	2: A current postdoctoral fellow	University Of Arizona
56	-1: Disagree	-1: Disagree	-1: Disagree	-1: Disagree	-1: Disagree	0: Neutral	1: Agree	0: Neutral	0: Neutral	0: Neutral	1: Agree	1: Agree	1: Agree	1: Agree	1: Programs are not available to me	2: NOT Hispanic or Latino	5: White	1: Female	2: Married	1: Yes	2: No	USA	7: Life/Biological/Medical Sciences	1: Doctorate	2: A current postdoctoral fellow	University Of Kentucky
57	1: Agree	1: Agree	1: Agree	1: Agree	1: Agree	1: Agree	1: Agree	1: Agree	0: Neutral	0: Neutral	1: Agree	1: Agree	1: Agree	1: Agree	2: Programs are available, but I do not attend or attend infrequently	2: NOT Hispanic or Latino	5: White	1: Female	1: Single	2: No	1: Yes	USA	8: Physical or Applied Sciences	1: Doctorate	2: A current postdoctoral fellow	Massachusetts Institute Of Technology
58	-1: Disagree	-1: Disagree	-1: Disagree	0: Neutral	-1: Disagree	-1: Disagree	1: Agree	-1: Disagree	-1: Disagree	-1: Disagree	-1: Disagree	-1: Disagree	0: Neutral	-1: Disagree	2: Programs are available, but I do not attend or attend infrequently	2: NOT Hispanic or Latino	5: White	2: Male	2: Married	1: Yes	1: Yes	USA	8: Physical or Applied Sciences	3: Other	2: A current postdoctoral fellow	Harvard University
59	1: Agree	1: Agree	1: Agree	0: Neutral	1: Agree	1: Agree	1: Agree	1: Agree	1: Agree	1: Agree	1: Agree	1: Agree	1: Agree	0: Neutral	2: Programs are available, but I do not attend or attend infrequently	2: NOT Hispanic or Latino	2: Asian	1: Female	2: Married	1: Yes	2: No	USA	7: Life/Biological/Medical Sciences	1: Doctorate	2: A current postdoctoral fellow	University Of Kentucky
60	-1: Disagree	-1: Disagree	1: Agree	0: Neutral	1: Agree	1: Agree	1: Agree	1: Agree	1: Agree	1: Agree	1: Agree	1: Agree	1: Agree	1: Agree	4: Programs are available and I attend and they have been helpful to my current training situation and to my future career plans	2: NOT Hispanic or Latino	5: White	1: Female	1: Single	2: No	1: Yes	USA	8: Physical or Applied Sciences	1: Doctorate	2: A current postdoctoral fellow	Argonne National Laboratory
61	-1: Disagree	-1: Disagree	-1: Disagree	-1: Disagree	0: Neutral	1: Agree	1: Agree	1: Agree	1: Agree	1: Agree	1: Agree	1: Agree	1: Agree	1: Agree	4: Programs are available and I attend and they have been helpful to my current training situation and to my future career plans	2: NOT Hispanic or Latino	5: White	2: Male	2: Married	1: Yes	1: Yes	USA	8: Physical or Applied Sciences	3: Other	2: A current postdoctoral fellow	The Scripps Research Institute
62	-1: Disagree	-1: Disagree	-1: Disagree	-1: Disagree	-1: Disagree	1: Agree	1: Agree	0: Neutral	0: Neutral	1: Agree	1: Agree	1: Agree	1: Agree	1: Agree	2: Programs are available, but I do not attend or attend infrequently	2: NOT Hispanic or Latino	5: White	1: Female	2: Married	2: No	1: Yes	USA	8: Physical or Applied Sciences	1: Doctorate	2: A current postdoctoral fellow	Vanderbilt University
63	-1: Disagree	-1: Disagree	1: Agree	-1: Disagree	-1: Disagree	-1: Disagree	-1: Disagree	-1: Disagree	0: Neutral	-1: Disagree	1: Agree	1: Agree	-1: Disagree	1: Agree	1: Programs are not available to me	2: NOT Hispanic or Latino	5: White	2: Male	2: Married	2: No	1: Yes	USA	8: Physical or Applied Sciences	1: Doctorate	2: A current postdoctoral fellow	University Of Delaware
64	-1: Disagree	-1: Disagree	-1: Disagree	0: Neutral	0: Neutral	1: Agree	1: Agree	1: Agree	1: Agree	1: Agree	1: Agree	1: Agree	1: Agree	1: Agree	2: Programs are available, but I do not attend or attend infrequently	2: NOT Hispanic or Latino	5: White	2: Male	1: Single	2: No	1: Yes	USA	8: Physical or Applied Sciences	3: Other	2: A current postdoctoral fellow	University Of Minnesota
65	-1: Disagree	-1: Disagree	0: Neutral	0: Neutral	0: Neutral	1: Agree	1: Agree	1: Agree	1: Agree	1: Agree	0: Neutral	0: Neutral	-1: Disagree	-1: Disagree	1: Programs are not available to me	2: NOT Hispanic or Latino	2: Asian	1: Female	1: Single	2: No	1: Yes	USA	8: Physical or Applied Sciences	3: Other	2: A current postdoctoral fellow	Baylor University
66	1: Agree	-1: Disagree	1: Agree	1: Agree	-1: Disagree	-1: Disagree	1: Agree	0: Neutral	-1: Disagree	-1: Disagree	1: Agree	1: Agree	-1: Disagree	-1: Disagree	3: Programs are available and I attend, but they have not been helpful to my current training situation nor to my future career plans	2: NOT Hispanic or Latino	5: White	1: Female	3: Partnership	2: No	1: Yes	USA	7: Life/Biological/Medical Sciences	1: Doctorate	2: A current postdoctoral fellow	North Carolina State University
67	-1: Disagree	-1: Disagree	-1: Disagree	-1: Disagree	-1: Disagree	-1: Disagree	-1: Disagree	-1: Disagree	-1: Disagree	-1: Disagree	1: Agree	-1: Disagree	-1: Disagree	-1: Disagree	3: Programs are available and I attend, but they have not been helpful to my current training situation nor to my future career plans	2: NOT Hispanic or Latino	2: Asian	2: Male	3: Partnership	2: No	1: Yes	USA	7: Life/Biological/Medical Sciences	3: Other	2: A current postdoctoral fellow	Johns Hopkins University
68	0: Neutral	0: Neutral	0: Neutral	0: Neutral	0: Neutral	1: Agree	1: Agree	0: Neutral	-1: Disagree	1: Agree	0: Neutral	0: Neutral	-1: Disagree	0: Neutral	3: Programs are available and I attend, but they have not been helpful to my current training situation nor to my future career plans	2: NOT Hispanic or Latino	5: White	1: Female	1: Single	2: No	1: Yes	USA	8: Physical or Applied Sciences	1: Doctorate	2: A current postdoctoral fellow	University Of Maryland
69	1: Agree	0: Neutral	1: Agree	1: Agree	1: Agree	1: Agree	1: Agree	1: Agree	1: Agree	1: Agree	1: Agree	1: Agree	0: Neutral	1: Agree	4: Programs are available and I attend and they have been helpful to my current training situation and to my future career plans	2: NOT Hispanic or Latino	5: White	1: Female	1: Single	2: No	1: Yes	USA	7: Life/Biological/Medical Sciences	1: Doctorate	2: A current postdoctoral fellow	Z: Missing Institution
70	-1: Disagree	-1: Disagree	-1: Disagree	0: Neutral	0: Neutral	-1: Disagree	1: Agree	-1: Disagree	-1: Disagree	-1: Disagree	1: Agree	1: Agree	1: Agree	0: Neutral	1: Programs are not available to me	2: NOT Hispanic or Latino	5: White	1: Female	1: Single	2: No	1: Yes	USA	7: Life/Biological/Medical Sciences	3: Other	2: A current postdoctoral fellow	University Of Kentucky
71	0: Neutral	-1: Disagree	-1: Disagree	0: Neutral	0: Neutral	1: Agree	1: Agree	1: Agree	0: Neutral	1: Agree	0: Neutral	0: Neutral	-1: Disagree	1: Agree	3: Programs are available and I attend, but they have not been helpful to my current training situation nor to my future career plans	2: NOT Hispanic or Latino	5: White	1: Female	1: Single	2: No	1: Yes	USA	7: Life/Biological/Medical Sciences	1: Doctorate	2: A current postdoctoral fellow	University Of Texas
72	1: Agree	1: Agree	-1: Disagree	1: Agree	1: Agree	1: Agree	1: Agree	1: Agree	1: Agree	1: Agree	1: Agree	1: Agree	1: Agree	1: Agree	4: Programs are available and I attend and they have been helpful to my current training situation and to my future career plans	2: NOT Hispanic or Latino	5: White	1: Female	1: Single	2: No	1: Yes	USA	7: Life/Biological/Medical Sciences	3: Other	2: A current postdoctoral fellow	The Research Institute At Nationwide Children's Hospital
73	1: Agree	1: Agree	-1: Disagree	0: Neutral	1: Agree	1: Agree	1: Agree	1: Agree	0: Neutral	1: Agree	1: Agree	0: Neutral	0: Neutral	0: Neutral	3: Programs are available and I attend, but they have not been helpful to my current training situation nor to my future career plans	2: NOT Hispanic or Latino	5: White	1: Female	1: Single	2: No	2: No	USA	8: Physical or Applied Sciences	3: Other	2: A current postdoctoral fellow	University Of Illinois
74	-1: Disagree	-1: Disagree	-1: Disagree	-1: Disagree	-1: Disagree	1: Agree	0: Neutral	-1: Disagree	0: Neutral	1: Agree	-1: Disagree	-1: Disagree	-1: Disagree	-1: Disagree	2: Programs are available, but I do not attend or attend infrequently	2: NOT Hispanic or Latino	2: Asian	1: Female	1: Single	2: No	1: Yes	USA	7: Life/Biological/Medical Sciences	1: Doctorate	2: A current postdoctoral fellow	University Of Kentucky
75	-1: Disagree	-1: Disagree	-1: Disagree	0: Neutral	0: Neutral	1: Agree	1: Agree	1: Agree	1: Agree	1: Agree	1: Agree	0: Neutral	0: Neutral	1: Agree	2: Programs are available, but I do not attend or attend infrequently	2: NOT Hispanic or Latino	5: White	1: Female	2: Married	2: No	1: Yes	USA	8: Physical or Applied Sciences	1: Doctorate	2: A current postdoctoral fellow	Ohio State University
76	-1: Disagree	-1: Disagree	-1: Disagree	-1: Disagree	-1: Disagree	1: Agree	1: Agree	1: Agree	1: Agree	1: Agree	1: Agree	1: Agree	1: Agree	1: Agree	4: Programs are available and I attend and they have been helpful to my current training situation and to my future career plans	2: NOT Hispanic or Latino	5: White	2: Male	2: Married	2: No	1: Yes	USA	8: Physical or Applied Sciences	3: Other	2: A current postdoctoral fellow	Z: Missing Institution
77	1: Agree	1: Agree	-1: Disagree	1: Agree	1: Agree	1: Agree	1: Agree	1: Agree	1: Agree	1: Agree	1: Agree	1: Agree	1: Agree	1: Agree	4: Programs are available and I attend and they have been helpful to my current training situation and to my future career plans	2: NOT Hispanic or Latino	5: White	1: Female	2: Married	1: Yes	1: Yes	USA	7: Life/Biological/Medical Sciences	1: Doctorate	2: A current postdoctoral fellow	Medical University Of South Carolina
78	0: Neutral	-1: Disagree	1: Agree	1: Agree	1: Agree	1: Agree	1: Agree	1: Agree	1: Agree	1: Agree	1: Agree	1: Agree	-1: Disagree	0: Neutral	4: Programs are available and I attend and they have been helpful to my current training situation and to my future career plans	1: Hispanic or Latino	6: More than one race	1: Female	2: Married	1: Yes	1: Yes	USA	7: Life/Biological/Medical Sciences	3: Other	2: A current postdoctoral fellow	Medical University Of South Carolina
79	1: Agree	-1: Disagree	1: Agree	1: Agree	1: Agree	1: Agree	1: Agree	1: Agree	0: Neutral	1: Agree	0: Neutral	0: Neutral	0: Neutral	0: Neutral	4: Programs are available and I attend and they have been helpful to my current training situation and to my future career plans	2: NOT Hispanic or Latino	5: White	1: Female	2: Married	1: Yes	1: Yes	USA	7: Life/Biological/Medical Sciences	3: Other	2: A current postdoctoral fellow	Medical University Of South Carolina
80	1: Agree	-1: Disagree	1: Agree	0: Neutral	-1: Disagree	0: Neutral	1: Agree	0: Neutral	-1: Disagree	0: Neutral	1: Agree	0: Neutral	-1: Disagree	-1: Disagree	3: Programs are available and I attend, but they have not been helpful to my current training situation nor to my future career plans	2: NOT Hispanic or Latino	5: White	1: Female	2: Married	2: No	1: Yes	USA	7: Life/Biological/Medical Sciences	1: Doctorate	2: A current postdoctoral fellow	Medical University Of South Carolina
81	-1: Disagree	-1: Disagree	1: Agree	1: Agree	-1: Disagree	-1: Disagree	-1: Disagree	0: Neutral	-1: Disagree	0: Neutral	1: Agree	1: Agree	-1: Disagree	1: Agree	3: Programs are available and I attend, but they have not been helpful to my current training situation nor to my future career plans	2: NOT Hispanic or Latino	5: White	2: Male	2: Married	2: No	1: Yes	USA	7: Life/Biological/Medical Sciences	3: Other	2: A current postdoctoral fellow	Z: Missing Institution
82	-1: Disagree	-1: Disagree	1: Agree	0: Neutral	0: Neutral	1: Agree	1: Agree	1: Agree	0: Neutral	1: Agree	-1: Disagree	1: Agree	-1: Disagree	1: Agree	1: Programs are not available to me	2: NOT Hispanic or Latino	5: White	1: Female	2: Married	1: Yes	1: Yes	USA	7: Life/Biological/Medical Sciences	3: Other	2: A current postdoctoral fellow	Medical University Of South Carolina
83	-1: Disagree	-1: Disagree	1: Agree	1: Agree	0: Neutral	0: Neutral	0: Neutral	1: Agree	-1: Disagree	0: Neutral	1: Agree	0: Neutral	-1: Disagree	1: Agree	3: Programs are available and I attend, but they have not been helpful to my current training situation nor to my future career plans	2: NOT Hispanic or Latino	5: White	2: Male	2: Married	1: Yes	1: Yes	USA	7: Life/Biological/Medical Sciences	1: Doctorate	2: A current postdoctoral fellow	Medical University Of South Carolina
84	1: Agree	-1: Disagree	1: Agree	1: Agree	0: Neutral	0: Neutral	1: Agree	0: Neutral	0: Neutral	1: Agree	-1: Disagree	-1: Disagree	-1: Disagree	0: Neutral	4: Programs are available and I attend and they have been helpful to my current training situation and to my future career plans	2: NOT Hispanic or Latino	5: White	1: Female	2: Married	2: No	1: Yes	USA	7: Life/Biological/Medical Sciences	1: Doctorate	2: A current postdoctoral fellow	Medical University Of South Carolina
85	-1: Disagree	-1: Disagree	1: Agree	-1: Disagree	0: Neutral	1: Agree	1: Agree	1: Agree	1: Agree	1: Agree	1: Agree	1: Agree	1: Agree	1: Agree	1: Programs are not available to me	2: NOT Hispanic or Latino	2: Asian	2: Male	2: Married	1: Yes	2: No	USA	7: Life/Biological/Medical Sciences	1: Doctorate	2: A current postdoctoral fellow	Medical University Of South Carolina
86	-1: Disagree	-1: Disagree	0: Neutral	0: Neutral	0: Neutral	0: Neutral	1: Agree	0: Neutral	1: Agree	1: Agree	1: Agree	0: Neutral	0: Neutral	0: Neutral	4: Programs are available and I attend and they have been helpful to my current training situation and to my future career plans	2: NOT Hispanic or Latino	5: White	1: Female	1: Single	2: No	1: Yes	USA	7: Life/Biological/Medical Sciences	1: Doctorate	2: A current postdoctoral fellow	Z: Missing Institution
87	-1: Disagree	-1: Disagree	-1: Disagree	-1: Disagree	-1: Disagree	1: Agree	1: Agree	1: Agree	1: Agree	1: Agree	1: Agree	1: Agree	-1: Disagree	1: Agree	2: Programs are available, but I do not attend or attend infrequently	2: NOT Hispanic or Latino	5: White	1: Female	2: Married	1: Yes	1: Yes	USA	7: Life/Biological/Medical Sciences	1: Doctorate	2: A current postdoctoral fellow	Z: Missing Institution
88	-1: Disagree	-1: Disagree	-1: Disagree	0: Neutral	-1: Disagree	-1: Disagree	1: Agree	-1: Disagree	-1: Disagree	-1: Disagree		-1: Disagree	0: Neutral	-1: Disagree	3: Programs are available and I attend, but they have not been helpful to my current training situation nor to my future career plans	2: NOT Hispanic or Latino	5: White	1: Female	3: Partnership	2: No	1: Yes	USA	7: Life/Biological/Medical Sciences	1: Doctorate	2: A current postdoctoral fellow	Louisiana State University
89	1: Agree	-1: Disagree	1: Agree	0: Neutral	0: Neutral	1: Agree	1: Agree	1: Agree	0: Neutral	1: Agree	1: Agree	1: Agree	1: Agree	0: Neutral	3: Programs are available and I attend, but they have not been helpful to my current training situation nor to my future career plans	2: NOT Hispanic or Latino	5: White	1: Female	2: Married	2: No	1: Yes	USA	7: Life/Biological/Medical Sciences	1: Doctorate	2: A current postdoctoral fellow	Medical University Of South Carolina
90	-1: Disagree	-1: Disagree	1: Agree	1: Agree	-1: Disagree	-1: Disagree	1: Agree	-1: Disagree	-1: Disagree	-1: Disagree	1: Agree	-1: Disagree	-1: Disagree	-1: Disagree	3: Programs are available and I attend, but they have not been helpful to my current training situation nor to my future career plans	2: NOT Hispanic or Latino	5: White	2: Male	1: Single	2: No	1: Yes	USA	7: Life/Biological/Medical Sciences	1: Doctorate	2: A current postdoctoral fellow	Washington University
91	1: Agree	-1: Disagree	-1: Disagree	-1: Disagree	-1: Disagree	1: Agree	1: Agree	1: Agree	-1: Disagree	1: Agree	-1: Disagree	-1: Disagree	-1: Disagree	-1: Disagree	2: Programs are available, but I do not attend or attend infrequently	2: NOT Hispanic or Latino	5: White	1: Female	2: Married	1: Yes	1: Yes	USA	7: Life/Biological/Medical Sciences	3: Other	2: A current postdoctoral fellow	Medical University Of South Carolina
92	-1: Disagree	-1: Disagree	-1: Disagree	-1: Disagree	-1: Disagree	-1: Disagree	-1: Disagree	-1: Disagree	-1: Disagree	-1: Disagree	-1: Disagree	-1: Disagree	-1: Disagree	-1: Disagree	1: Programs are not available to me	2: NOT Hispanic or Latino	5: White	1: Female	3: Partnership	2: No	1: Yes	USA	8: Physical or Applied Sciences	1: Doctorate	2: A current postdoctoral fellow	Z: Missing Institution
93	-1: Disagree	-1: Disagree	-1: Disagree	-1: Disagree	-1: Disagree	-1: Disagree	0: Neutral	-1: Disagree	-1: Disagree	-1: Disagree	1: Agree	-1: Disagree	-1: Disagree	-1: Disagree	1: Programs are not available to me	2: NOT Hispanic or Latino	5: White	1: Female	2: Married	2: No	1: Yes	USA	7: Life/Biological/Medical Sciences	1: Doctorate	2: A current postdoctoral fellow	University Of Delaware
94	1: Agree	1: Agree	-1: Disagree	0: Neutral	1: Agree	0: Neutral	1: Agree	0: Neutral	0: Neutral	0: Neutral	1: Agree	1: Agree	-1: Disagree	-1: Disagree	3: Programs are available and I attend, but they have not been helpful to my current training situation nor to my future career plans	2: NOT Hispanic or Latino	5: White	1: Female	1: Single	2: No	1: Yes	USA	8: Physical or Applied Sciences	3: Other	2: A current postdoctoral fellow	Z: Missing Institution
95	1: Agree	1: Agree	1: Agree	-1: Disagree	0: Neutral	1: Agree	1: Agree	1: Agree	0: Neutral	1: Agree	1: Agree	1: Agree	-1: Disagree	0: Neutral	4: Programs are available and I attend and they have been helpful to my current training situation and to my future career plans	2: NOT Hispanic or Latino	5: White	1: Female	2: Married	2: No	1: Yes	USA	7: Life/Biological/Medical Sciences	1: Doctorate	2: A current postdoctoral fellow	National Institutes Of Health
96	-1: Disagree	-1: Disagree	-1: Disagree	-1: Disagree	-1: Disagree	1: Agree	0: Neutral	1: Agree	0: Neutral	0: Neutral	1: Agree	1: Agree	-1: Disagree	0: Neutral	3: Programs are available and I attend, but they have not been helpful to my current training situation nor to my future career plans	2: NOT Hispanic or Latino	5: White	2: Male	1: Single	2: No	1: Yes	USA	7: Life/Biological/Medical Sciences	3: Other	2: A current postdoctoral fellow	Medical University Of South Carolina
97	1: Agree	1: Agree	-1: Disagree	1: Agree	1: Agree	1: Agree	1: Agree	1: Agree	1: Agree	1: Agree	1: Agree	1: Agree	1: Agree	1: Agree	4: Programs are available and I attend and they have been helpful to my current training situation and to my future career plans	1: Hispanic or Latino	6: More than one race	1: Female	2: Married	2: No	1: Yes	USA	8: Physical or Applied Sciences	1: Doctorate	2: A current postdoctoral fellow	Indiana University
98	-1: Disagree	0: Neutral	0: Neutral	0: Neutral		-1: Disagree	-1: Disagree		-1: Disagree	-1: Disagree	0: Neutral	0: Neutral	-1: Disagree	-1: Disagree	1: Programs are not available to me	2: NOT Hispanic or Latino	5: White	2: Male	2: Married	2: No	1: Yes	USA	8: Physical or Applied Sciences	1: Doctorate	2: A current postdoctoral fellow	Syracuse University
99	-1: Disagree	-1: Disagree	-1: Disagree	0: Neutral	0: Neutral	-1: Disagree	1: Agree	-1: Disagree	0: Neutral	-1: Disagree	1: Agree	-1: Disagree	-1: Disagree	-1: Disagree	2: Programs are available, but I do not attend or attend infrequently	2: NOT Hispanic or Latino	5: White	1: Female	2: Married	2: No	1: Yes	USA	8: Physical or Applied Sciences	3: Other	2: A current postdoctoral fellow	Brown University
100	-1: Disagree	-1: Disagree	-1: Disagree	0: Neutral	0: Neutral	1: Agree	1: Agree	1: Agree	0: Neutral	0: Neutral	0: Neutral	-1: Disagree	-1: Disagree	-1: Disagree	1: Programs are not available to me	2: NOT Hispanic or Latino	5: White	2: Male	3: Partnership	2: No	1: Yes	USA	8: Physical or Applied Sciences	1: Doctorate	2: A current postdoctoral fellow	University Of North Carolina
101	-1: Disagree	-1: Disagree	-1: Disagree	-1: Disagree	-1: Disagree	1: Agree	1: Agree	1: Agree	0: Neutral	1: Agree	0: Neutral	0: Neutral	-1: Disagree	-1: Disagree	2: Programs are available, but I do not attend or attend infrequently	2: NOT Hispanic or Latino	5: White	1: Female	1: Single	2: No	1: Yes	USA	7: Life/Biological/Medical Sciences	3: Other	2: A current postdoctoral fellow	University Of California
102	-1: Disagree	-1: Disagree	-1: Disagree	-1: Disagree	-1: Disagree	-1: Disagree	-1: Disagree	-1: Disagree	-1: Disagree	-1: Disagree	1: Agree	1: Agree	-1: Disagree	-1: Disagree	2: Programs are available, but I do not attend or attend infrequently	2: NOT Hispanic or Latino	5: White	1: Female	1: Single	2: No	1: Yes	USA	8: Physical or Applied Sciences	1: Doctorate	2: A current postdoctoral fellow	Pennsylvania State University
103	-1: Disagree	-1: Disagree	-1: Disagree	-1: Disagree	-1: Disagree	0: Neutral	-1: Disagree	0: Neutral	0: Neutral	0: Neutral	0: Neutral	1: Agree	0: Neutral	0: Neutral	2: Programs are available, but I do not attend or attend infrequently	2: NOT Hispanic or Latino	2: Asian	1: Female	2: Married	2: No	1: Yes	USA	8: Physical or Applied Sciences	1: Doctorate	2: A current postdoctoral fellow	Johns Hopkins University
104	1: Agree	-1: Disagree	1: Agree	0: Neutral	-1: Disagree	-1: Disagree	0: Neutral	0: Neutral	0: Neutral	0: Neutral	1: Agree	1: Agree	0: Neutral	0: Neutral	2: Programs are available, but I do not attend or attend infrequently	2: NOT Hispanic or Latino	5: White	1: Female	3: Partnership	2: No	1: Yes	USA	7: Life/Biological/Medical Sciences	3: Other	2: A current postdoctoral fellow	University Of Wisconsin
105	-1: Disagree	-1: Disagree	-1: Disagree	-1: Disagree	-1: Disagree	-1: Disagree	-1: Disagree	-1: Disagree	-1: Disagree	-1: Disagree	0: Neutral	0: Neutral	1: Agree	0: Neutral	3: Programs are available and I attend, but they have not been helpful to my current training situation nor to my future career plans	2: NOT Hispanic or Latino	5: White	2: Male	2: Married	2: No	1: Yes	USA	8: Physical or Applied Sciences	3: Other	2: A current postdoctoral fellow	Georgia Institute Of Technology
106	1: Agree	0: Neutral	-1: Disagree	0: Neutral	1: Agree	1: Agree	0: Neutral	1: Agree	-1: Disagree	-1: Disagree	-1: Disagree	-1: Disagree	-1: Disagree	-1: Disagree	2: Programs are available, but I do not attend or attend infrequently	2: NOT Hispanic or Latino	2: Asian	2: Male	1: Single	2: No	2: No	USA	7: Life/Biological/Medical Sciences	3: Other	2: A current postdoctoral fellow	University Of Wisconsin
107	-1: Disagree	-1: Disagree	-1: Disagree	-1: Disagree	-1: Disagree	1: Agree	1: Agree	1: Agree	1: Agree	1: Agree	-1: Disagree	-1: Disagree	-1: Disagree	-1: Disagree	2: Programs are available, but I do not attend or attend infrequently	2: NOT Hispanic or Latino	5: White	1: Female	2: Married	2: No	1: Yes	USA	8: Physical or Applied Sciences	1: Doctorate	2: A current postdoctoral fellow	Arizona State University
108	-1: Disagree	-1: Disagree	-1: Disagree	0: Neutral	0: Neutral	-1: Disagree	0: Neutral	0: Neutral	-1: Disagree	0: Neutral	1: Agree	0: Neutral	-1: Disagree	0: Neutral	1: Programs are not available to me	2: NOT Hispanic or Latino	5: White	1: Female	2: Married	2: No	1: Yes	USA	7: Life/Biological/Medical Sciences	1: Doctorate	2: A current postdoctoral fellow	Clemson University
109	-1: Disagree	-1: Disagree	1: Agree	1: Agree	-1: Disagree	1: Agree	1: Agree	1: Agree	0: Neutral	1: Agree	-1: Disagree	0: Neutral	-1: Disagree	-1: Disagree	4: Programs are available and I attend and they have been helpful to my current training situation and to my future career plans	2: NOT Hispanic or Latino	5: White	2: Male	2: Married	1: Yes	1: Yes	USA	7: Life/Biological/Medical Sciences	3: Other	2: A current postdoctoral fellow	Oregon Health And Science University
110	-1: Disagree	-1: Disagree	1: Agree	1: Agree	-1: Disagree	1: Agree	1: Agree	1: Agree	-1: Disagree	1: Agree	1: Agree	1: Agree	-1: Disagree	-1: Disagree	4: Programs are available and I attend and they have been helpful to my current training situation and to my future career plans	2: NOT Hispanic or Latino	6: More than one race	2: Male	2: Married	2: No	1: Yes	USA	7: Life/Biological/Medical Sciences	3: Other	2: A current postdoctoral fellow	University Of California
111	1: Agree	0: Neutral	1: Agree	1: Agree	1: Agree	-1: Disagree	1: Agree	1: Agree	-1: Disagree	0: Neutral	1: Agree	1: Agree	0: Neutral	1: Agree	4: Programs are available and I attend and they have been helpful to my current training situation and to my future career plans	2: NOT Hispanic or Latino	5: White	1: Female	3: Partnership	2: No	1: Yes	USA	7: Life/Biological/Medical Sciences	3: Other	2: A current postdoctoral fellow	University Of Texas
112	-1: Disagree	-1: Disagree	-1: Disagree	-1: Disagree	0: Neutral	0: Neutral	0: Neutral	0: Neutral	0: Neutral	0: Neutral	-1: Disagree	-1: Disagree	-1: Disagree	-1: Disagree	3: Programs are available and I attend, but they have not been helpful to my current training situation nor to my future career plans	2: NOT Hispanic or Latino	5: White	2: Male	2: Married	2: No	1: Yes	USA	7: Life/Biological/Medical Sciences	3: Other	2: A current postdoctoral fellow	Harvard University
113	0: Neutral	1: Agree	-1: Disagree	1: Agree	1: Agree	1: Agree	1: Agree	1: Agree	0: Neutral	0: Neutral	-1: Disagree	-1: Disagree	0: Neutral	0: Neutral	4: Programs are available and I attend and they have been helpful to my current training situation and to my future career plans	2: NOT Hispanic or Latino	5: White	1: Female	2: Married	2: No	1: Yes	USA	7: Life/Biological/Medical Sciences	3: Other	2: A current postdoctoral fellow	University Of Wisconsin
114	-1: Disagree	-1: Disagree	-1: Disagree	0: Neutral	-1: Disagree	-1: Disagree	0: Neutral	-1: Disagree	-1: Disagree	-1: Disagree	1: Agree	1: Agree	1: Agree	1: Agree	1: Programs are not available to me	2: NOT Hispanic or Latino	6: More than one race	1: Female	3: Partnership	2: No	1: Yes	USA	8: Physical or Applied Sciences	3: Other	2: A current postdoctoral fellow	University Of Nevada
115	1: Agree	1: Agree	-1: Disagree	-1: Disagree	1: Agree	-1: Disagree	0: Neutral	0: Neutral	1: Agree	1: Agree	1: Agree	0: Neutral	-1: Disagree	1: Agree	2: Programs are available, but I do not attend or attend infrequently	2: NOT Hispanic or Latino	5: White	1: Female	2: Married	2: No	1: Yes	USA	7: Life/Biological/Medical Sciences	1: Doctorate	2: A current postdoctoral fellow	Northwestern University
116	-1: Disagree	-1: Disagree	-1: Disagree	-1: Disagree	-1: Disagree	1: Agree	1: Agree	1: Agree	1: Agree	1: Agree	1: Agree	1: Agree	0: Neutral	1: Agree	1: Programs are not available to me	2: NOT Hispanic or Latino	5: White	1: Female	2: Married	2: No	1: Yes	USA	8: Physical or Applied Sciences	1: Doctorate	2: A current postdoctoral fellow	Lowell Observatory
117	1: Agree	1: Agree	-1: Disagree	0: Neutral	1: Agree	1: Agree	1: Agree	1: Agree	0: Neutral	1: Agree	1: Agree	1: Agree	1: Agree	1: Agree	4: Programs are available and I attend and they have been helpful to my current training situation and to my future career plans	2: NOT Hispanic or Latino	5: White	1: Female	2: Married	2: No	1: Yes	USA	7: Life/Biological/Medical Sciences	1: Doctorate	2: A current postdoctoral fellow	University Of Texas
118	1: Agree	1: Agree	0: Neutral	-1: Disagree	-1: Disagree	0: Neutral	0: Neutral	0: Neutral	1: Agree	1: Agree	0: Neutral	-1: Disagree	-1: Disagree	-1: Disagree	3: Programs are available and I attend, but they have not been helpful to my current training situation nor to my future career plans	2: NOT Hispanic or Latino	5: White	1: Female	2: Married	2: No	1: Yes	USA	7: Life/Biological/Medical Sciences	3: Other	2: A current postdoctoral fellow	University Of Tennessee
119	1: Agree	-1: Disagree	0: Neutral	-1: Disagree	-1: Disagree	-1: Disagree	-1: Disagree	-1: Disagree	-1: Disagree	-1: Disagree	1: Agree	0: Neutral	0: Neutral	-1: Disagree	2: Programs are available, but I do not attend or attend infrequently	2: NOT Hispanic or Latino	5: White	2: Male	2: Married	2: No	1: Yes	USA	7: Life/Biological/Medical Sciences	3: Other	2: A current postdoctoral fellow	University Of Texas
120	0: Neutral	-1: Disagree	-1: Disagree	-1: Disagree	1: Agree	1: Agree	1: Agree	1: Agree	0: Neutral	1: Agree	1: Agree	1: Agree	1: Agree	1: Agree	2: Programs are available, but I do not attend or attend infrequently	2: NOT Hispanic or Latino	5: White	1: Female	2: Married	2: No	1: Yes	USA	7: Life/Biological/Medical Sciences	1: Doctorate	2: A current postdoctoral fellow	Z: Missing Institution
121	-1: Disagree	-1: Disagree	0: Neutral	0: Neutral	0: Neutral	1: Agree	1: Agree	1: Agree	1: Agree	1: Agree	0: Neutral	1: Agree	-1: Disagree	1: Agree	3: Programs are available and I attend, but they have not been helpful to my current training situation nor to my future career plans	1: Hispanic or Latino	4: Black or African American	1: Female	1: Single	2: No	1: Yes	USA	8: Physical or Applied Sciences	3: Other	2: A current postdoctoral fellow	Harvard University
122	1: Agree	1: Agree	-1: Disagree	-1: Disagree	1: Agree	1: Agree	1: Agree	1: Agree	0: Neutral	1: Agree	0: Neutral	0: Neutral	0: Neutral	0: Neutral	4: Programs are available and I attend and they have been helpful to my current training situation and to my future career plans	2: NOT Hispanic or Latino	5: White	1: Female	2: Married	2: No	1: Yes	USA	7: Life/Biological/Medical Sciences	3: Other	2: A current postdoctoral fellow	Yale University
123	1: Agree	-1: Disagree	1: Agree	0: Neutral	-1: Disagree	-1: Disagree	1: Agree	0: Neutral	-1: Disagree	0: Neutral	1: Agree	0: Neutral	-1: Disagree	0: Neutral	3: Programs are available and I attend, but they have not been helpful to my current training situation nor to my future career plans	2: NOT Hispanic or Latino	5: White	2: Male	1: Single	2: No	1: Yes	USA	7: Life/Biological/Medical Sciences	3: Other	2: A current postdoctoral fellow	University Of Wisconsin
124	1: Agree	-1: Disagree	1: Agree	0: Neutral	-1: Disagree	-1: Disagree	-1: Disagree	-1: Disagree	-1: Disagree	-1: Disagree	0: Neutral	-1: Disagree	-1: Disagree	0: Neutral	4: Programs are available and I attend and they have been helpful to my current training situation and to my future career plans	2: NOT Hispanic or Latino	5: White	1: Female	2: Married	2: No	1: Yes	USA	7: Life/Biological/Medical Sciences	1: Doctorate	2: A current postdoctoral fellow	University Of Wisconsin
125	1: Agree	-1: Disagree	-1: Disagree	-1: Disagree	-1: Disagree	1: Agree	1: Agree	1: Agree	0: Neutral	1: Agree	0: Neutral	0: Neutral	-1: Disagree	-1: Disagree	3: Programs are available and I attend, but they have not been helpful to my current training situation nor to my future career plans	2: NOT Hispanic or Latino	5: White	1: Female	2: Married	2: No	1: Yes	USA	7: Life/Biological/Medical Sciences	1: Doctorate	2: A current postdoctoral fellow	University Of Wisconsin
126	1: Agree	1: Agree	-1: Disagree	1: Agree	1: Agree	1: Agree	1: Agree	1: Agree	1: Agree	1: Agree	1: Agree	1: Agree	1: Agree	1: Agree	4: Programs are available and I attend and they have been helpful to my current training situation and to my future career plans	2: NOT Hispanic or Latino	5: White	1: Female	2: Married	1: Yes	1: Yes	USA	7: Life/Biological/Medical Sciences	3: Other	2: A current postdoctoral fellow	University Of Wisconsin
127	1: Agree	-1: Disagree	1: Agree	-1: Disagree	-1: Disagree	0: Neutral	1: Agree	1: Agree	0: Neutral	-1: Disagree	-1: Disagree	-1: Disagree	-1: Disagree	-1: Disagree	2: Programs are available, but I do not attend or attend infrequently	2: NOT Hispanic or Latino	3: Native Hawaiian or Other Pacific Islander	1: Female	3: Partnership	2: No	2: No	USA	7: Life/Biological/Medical Sciences	3: Other	2: A current postdoctoral fellow	University Of Wisconsin
128	1: Agree	0: Neutral	1: Agree	1: Agree	1: Agree	1: Agree	1: Agree	1: Agree	1: Agree	1: Agree	1: Agree	1: Agree	0: Neutral	0: Neutral	4: Programs are available and I attend and they have been helpful to my current training situation and to my future career plans	2: NOT Hispanic or Latino	4: Black or African American	1: Female	2: Married	2: No	1: Yes	USA	8: Physical or Applied Sciences	1: Doctorate	2: A current postdoctoral fellow	University Of Wisconsin
129	-1: Disagree	-1: Disagree	0: Neutral	1: Agree	0: Neutral	0: Neutral	1: Agree	0: Neutral	0: Neutral	1: Agree	1: Agree	1: Agree	1: Agree	0: Neutral	3: Programs are available and I attend, but they have not been helpful to my current training situation nor to my future career plans	2: NOT Hispanic or Latino	5: White	1: Female	1: Single	2: No	1: Yes	USA	8: Physical or Applied Sciences	1: Doctorate	2: A current postdoctoral fellow	University Of Wisconsin
130	0: Neutral	0: Neutral	0: Neutral	0: Neutral	0: Neutral	1: Agree	1: Agree	1: Agree	1: Agree	1: Agree	0: Neutral	0: Neutral	1: Agree	1: Agree	3: Programs are available and I attend, but they have not been helpful to my current training situation nor to my future career plans	2: NOT Hispanic or Latino	2: Asian	2: Male	1: Single	2: No	2: No	USA	7: Life/Biological/Medical Sciences	1: Doctorate	2: A current postdoctoral fellow	University Of Wisconsin
131	-1: Disagree	-1: Disagree	-1: Disagree	0: Neutral	1: Agree	1: Agree	1: Agree	-1: Disagree	1: Agree	1: Agree	1: Agree	1: Agree	1: Agree	-1: Disagree	4: Programs are available and I attend and they have been helpful to my current training situation and to my future career plans	2: NOT Hispanic or Latino	5: White	1: Female	2: Married	2: No	1: Yes	USA	7: Life/Biological/Medical Sciences	3: Other	2: A current postdoctoral fellow	University Of Wisconsin
132	-1: Disagree	-1: Disagree	-1: Disagree	0: Neutral	1: Agree	1: Agree	1: Agree	1: Agree	1: Agree	1: Agree	1: Agree	1: Agree	-1: Disagree	-1: Disagree	2: Programs are available, but I do not attend or attend infrequently	2: NOT Hispanic or Latino	5: White	1: Female	2: Married	2: No	1: Yes	USA	7: Life/Biological/Medical Sciences	3: Other	2: A current postdoctoral fellow	University Of Wisconsin
133	1: Agree	-1: Disagree	-1: Disagree	-1: Disagree	-1: Disagree	0: Neutral	0: Neutral	0: Neutral	-1: Disagree	1: Agree	0: Neutral	-1: Disagree	-1: Disagree	-1: Disagree	2: Programs are available, but I do not attend or attend infrequently	2: NOT Hispanic or Latino	5: White	1: Female	1: Single	2: No	1: Yes	USA	7: Life/Biological/Medical Sciences	3: Other	2: A current postdoctoral fellow	University Of Wisconsin
134	1: Agree	1: Agree	1: Agree	-1: Disagree	-1: Disagree	1: Agree	0: Neutral	1: Agree	1: Agree	1: Agree	-1: Disagree	-1: Disagree	-1: Disagree	-1: Disagree	3: Programs are available and I attend, but they have not been helpful to my current training situation nor to my future career plans	2: NOT Hispanic or Latino	5: White	2: Male	1: Single	1: Yes	1: Yes	USA	7: Life/Biological/Medical Sciences	3: Other	2: A current postdoctoral fellow	University Of Wisconsin
135	1: Agree	1: Agree	1: Agree	0: Neutral	-1: Disagree	-1: Disagree	-1: Disagree	-1: Disagree	-1: Disagree	-1: Disagree	1: Agree	1: Agree	-1: Disagree	0: Neutral	4: Programs are available and I attend and they have been helpful to my current training situation and to my future career plans	2: NOT Hispanic or Latino	4: Black or African American	1: Female	1: Single	2: No	1: Yes	USA	7: Life/Biological/Medical Sciences	1: Doctorate	2: A current postdoctoral fellow	National Institutes Of Health
136	1: Agree	0: Neutral	1: Agree	0: Neutral	0: Neutral	0: Neutral	-1: Disagree	1: Agree	0: Neutral	0: Neutral	1: Agree	0: Neutral	-1: Disagree	0: Neutral	4: Programs are available and I attend and they have been helpful to my current training situation and to my future career plans	2: NOT Hispanic or Latino	5: White	1: Female	2: Married	2: No	1: Yes	USA	7: Life/Biological/Medical Sciences	1: Doctorate	2: A current postdoctoral fellow	University Of Wisconsin
137	-1: Disagree	-1: Disagree	-1: Disagree	0: Neutral	0: Neutral	-1: Disagree	-1: Disagree	-1: Disagree	0: Neutral	0: Neutral	-1: Disagree	-1: Disagree	-1: Disagree	-1: Disagree	3: Programs are available and I attend, but they have not been helpful to my current training situation nor to my future career plans	2: NOT Hispanic or Latino	5: White	1: Female	2: Married	2: No	1: Yes	USA	7: Life/Biological/Medical Sciences	1: Doctorate	2: A current postdoctoral fellow	Wayne State University
138	1: Agree	-1: Disagree	1: Agree	1: Agree	-1: Disagree	-1: Disagree	-1: Disagree	-1: Disagree	-1: Disagree	0: Neutral	1: Agree	0: Neutral	0: Neutral	1: Agree	2: Programs are available, but I do not attend or attend infrequently	2: NOT Hispanic or Latino	5: White	2: Male	2: Married	2: No	1: Yes	USA	8: Physical or Applied Sciences	3: Other	2: A current postdoctoral fellow	University Of Nebraska
139	1: Agree	0: Neutral	1: Agree	-1: Disagree	-1: Disagree	0: Neutral	1: Agree	0: Neutral	-1: Disagree	0: Neutral	1: Agree	0: Neutral	-1: Disagree	-1: Disagree	2: Programs are available, but I do not attend or attend infrequently	1: Hispanic or Latino	5: White	1: Female	1: Single	2: No	1: Yes	USA	7: Life/Biological/Medical Sciences	3: Other	2: A current postdoctoral fellow	Baylor College Of Medicine
140	-1: Disagree	-1: Disagree	1: Agree	0: Neutral	-1: Disagree	-1: Disagree	-1: Disagree	-1: Disagree	-1: Disagree	0: Neutral	1: Agree	0: Neutral	0: Neutral	-1: Disagree	3: Programs are available and I attend, but they have not been helpful to my current training situation nor to my future career plans	2: NOT Hispanic or Latino	5: White	1: Female	2: Married	2: No	1: Yes	USA	7: Life/Biological/Medical Sciences	1: Doctorate	2: A current postdoctoral fellow	Northwestern University
141	1: Agree	0: Neutral	0: Neutral	0: Neutral	-1: Disagree	1: Agree	1: Agree	1: Agree	0: Neutral	1: Agree	0: Neutral	1: Agree	1: Agree	1: Agree	2: Programs are available, but I do not attend or attend infrequently	2: NOT Hispanic or Latino	6: More than one race	1: Female	1: Single	2: No	1: Yes	USA	7: Life/Biological/Medical Sciences	1: Doctorate	2: A current postdoctoral fellow	University Of Wisconsin
142	-1: Disagree	0: Neutral	1: Agree	0: Neutral	0: Neutral	1: Agree	1: Agree	1: Agree	1: Agree	1: Agree	1: Agree	0: Neutral	-1: Disagree	0: Neutral	2: Programs are available, but I do not attend or attend infrequently	2: NOT Hispanic or Latino	5: White	1: Female	2: Married	2: No	1: Yes	USA	7: Life/Biological/Medical Sciences	1: Doctorate	2: A current postdoctoral fellow	University Of California
143	-1: Disagree	-1: Disagree	-1: Disagree	0: Neutral	1: Agree	1: Agree	1: Agree	1: Agree	1: Agree	1: Agree	1: Agree	1: Agree	1: Agree	1: Agree	4: Programs are available and I attend and they have been helpful to my current training situation and to my future career plans	2: NOT Hispanic or Latino	5: White	2: Male	2: Married	2: No	1: Yes	USA	8: Physical or Applied Sciences	1: Doctorate	2: A current postdoctoral fellow	University Of Wisconsin
144	1: Agree	-1: Disagree	1: Agree	-1: Disagree	0: Neutral	-1: Disagree	1: Agree	1: Agree	-1: Disagree	1: Agree	1: Agree	1: Agree	1: Agree	1: Agree	2: Programs are available, but I do not attend or attend infrequently	2: NOT Hispanic or Latino	5: White	1: Female	2: Married	2: No	1: Yes	USA	7: Life/Biological/Medical Sciences	3: Other	2: A current postdoctoral fellow	Baylor College Of Medicine
145	0: Neutral	-1: Disagree	-1: Disagree	0: Neutral	0: Neutral	1: Agree	1: Agree	1: Agree	1: Agree	1: Agree	0: Neutral	0: Neutral	-1: Disagree	-1: Disagree	2: Programs are available, but I do not attend or attend infrequently	2: NOT Hispanic or Latino	5: White	1: Female	2: Married	2: No	2: No	USA	7: Life/Biological/Medical Sciences	3: Other	2: A current postdoctoral fellow	Z: Missing Institution
146	-1: Disagree	-1: Disagree	1: Agree	1: Agree	-1: Disagree	-1: Disagree	-1: Disagree	-1: Disagree	-1: Disagree	-1: Disagree	0: Neutral	0: Neutral	-1: Disagree	1: Agree	1: Programs are not available to me	2: NOT Hispanic or Latino	5: White	1: Female	2: Married	1: Yes	2: No	USA	8: Physical or Applied Sciences	3: Other	2: A current postdoctoral fellow	Z: Missing Institution
147	1: Agree	-1: Disagree	-1: Disagree	0: Neutral	-1: Disagree	1: Agree	0: Neutral	1: Agree	0: Neutral	0: Neutral	1: Agree	1: Agree	-1: Disagree	1: Agree	3: Programs are available and I attend, but they have not been helpful to my current training situation nor to my future career plans	2: NOT Hispanic or Latino	5: White	2: Male	3: Partnership	2: No	1: Yes	USA	7: Life/Biological/Medical Sciences	1: Doctorate	2: A current postdoctoral fellow	University Of Minnesota
148	-1: Disagree	-1: Disagree	-1: Disagree	-1: Disagree	-1: Disagree	1: Agree	1: Agree	1: Agree	1: Agree	1: Agree	1: Agree	1: Agree	-1: Disagree	0: Neutral	1: Programs are not available to me	2: NOT Hispanic or Latino	5: White	1: Female	2: Married	1: Yes	1: Yes	USA	7: Life/Biological/Medical Sciences	1: Doctorate	2: A current postdoctoral fellow	University Of Maryland
149	0: Neutral	-1: Disagree	1: Agree	1: Agree	-1: Disagree	-1: Disagree	1: Agree	0: Neutral	-1: Disagree	0: Neutral	1: Agree	1: Agree	-1: Disagree	1: Agree	3: Programs are available and I attend, but they have not been helpful to my current training situation nor to my future career plans	2: NOT Hispanic or Latino	5: White	2: Male	2: Married	2: No	1: Yes	USA	7: Life/Biological/Medical Sciences	3: Other	2: A current postdoctoral fellow	University Of North Carolina
150	1: Agree	1: Agree	-1: Disagree	1: Agree	1: Agree	1: Agree	1: Agree	1: Agree	0: Neutral	1: Agree	1: Agree	-1: Disagree	1: Agree	0: Neutral	4: Programs are available and I attend and they have been helpful to my current training situation and to my future career plans	2: NOT Hispanic or Latino	5: White	1: Female	1: Single	2: No	1: Yes	USA	7: Life/Biological/Medical Sciences	3: Other	2: A current postdoctoral fellow	St. Jude Research Hospital
151	1: Agree	1: Agree	-1: Disagree	-1: Disagree	-1: Disagree	-1: Disagree	0: Neutral	-1: Disagree	0: Neutral	-1: Disagree	-1: Disagree	-1: Disagree	-1: Disagree	-1: Disagree	3: Programs are available and I attend, but they have not been helpful to my current training situation nor to my future career plans	2: NOT Hispanic or Latino	5: White	1: Female	3: Partnership	2: No	2: No	USA	7: Life/Biological/Medical Sciences	3: Other	2: A current postdoctoral fellow	University Of Chicago
152	1: Agree	1: Agree	-1: Disagree	1: Agree	-1: Disagree	-1: Disagree	0: Neutral	-1: Disagree	-1: Disagree	-1: Disagree	1: Agree	1: Agree	-1: Disagree	-1: Disagree	1: Programs are not available to me	2: NOT Hispanic or Latino	5: White	1: Female	2: Married	2: No	1: Yes	USA	7: Life/Biological/Medical Sciences	1: Doctorate	2: A current postdoctoral fellow	Washington University
153	1: Agree	1: Agree	-1: Disagree	-1: Disagree	-1: Disagree	-1: Disagree	-1: Disagree	-1: Disagree	-1: Disagree	-1: Disagree	1: Agree	1: Agree	-1: Disagree	-1: Disagree	1: Programs are not available to me	2: NOT Hispanic or Latino	5: White	1: Female	2: Married	2: No	1: Yes	USA	7: Life/Biological/Medical Sciences	3: Other	2: A current postdoctoral fellow	Creighton University
154	1: Agree	-1: Disagree	1: Agree	0: Neutral	0: Neutral	0: Neutral	1: Agree	1: Agree	-1: Disagree	-1: Disagree		1: Agree	-1: Disagree	1: Agree	3: Programs are available and I attend, but they have not been helpful to my current training situation nor to my future career plans	2: NOT Hispanic or Latino	5: White	1: Female	3: Partnership	1: Yes	1: Yes	USA	7: Life/Biological/Medical Sciences	3: Other	2: A current postdoctoral fellow	University Of Pittsburgh
155	1: Agree	1: Agree	-1: Disagree	1: Agree	0: Neutral	0: Neutral	1: Agree	1: Agree	1: Agree	0: Neutral	1: Agree	1: Agree	0: Neutral	1: Agree	2: Programs are available, but I do not attend or attend infrequently	2: NOT Hispanic or Latino	5: White	2: Male	1: Single	2: No	2: No	USA	8: Physical or Applied Sciences	3: Other	2: A current postdoctoral fellow	Z: Missing Institution
156	1: Agree	1: Agree	-1: Disagree	1: Agree	0: Neutral	0: Neutral	1: Agree	-1: Disagree	0: Neutral	1: Agree	1: Agree	1: Agree	1: Agree	1: Agree	4: Programs are available and I attend and they have been helpful to my current training situation and to my future career plans	2: NOT Hispanic or Latino	5: White	2: Male	2: Married	2: No	1: Yes	USA	7: Life/Biological/Medical Sciences	3: Other	2: A current postdoctoral fellow	Northwestern University
157	-1: Disagree	-1: Disagree	0: Neutral	-1: Disagree	1: Agree	0: Neutral	0: Neutral	1: Agree	0: Neutral	1: Agree	-1: Disagree	-1: Disagree	-1: Disagree	-1: Disagree	1: Programs are not available to me	2: NOT Hispanic or Latino	5: White	1: Female	1: Single	2: No	1: Yes	USA	7: Life/Biological/Medical Sciences	3: Other	2: A current postdoctoral fellow	University Of Wisconsin
158	-1: Disagree	-1: Disagree	-1: Disagree	-1: Disagree	-1: Disagree	-1: Disagree	-1: Disagree	-1: Disagree	0: Neutral		1: Agree	1: Agree	0: Neutral	-1: Disagree	2: Programs are available, but I do not attend or attend infrequently	2: NOT Hispanic or Latino	6: More than one race	2: Male	1: Single	2: No	1: Yes	USA	8: Physical or Applied Sciences	1: Doctorate	2: A current postdoctoral fellow	University Of Minnesota
159	1: Agree	0: Neutral	1: Agree	1: Agree	1: Agree	1: Agree	1: Agree	1: Agree	1: Agree	1: Agree	1: Agree	1: Agree	1: Agree	1: Agree	4: Programs are available and I attend and they have been helpful to my current training situation and to my future career plans	2: NOT Hispanic or Latino	6: More than one race	2: Male	1: Single	2: No	1: Yes	USA	8: Physical or Applied Sciences	1: Doctorate	2: A current postdoctoral fellow	University Of Minnesota
160	-1: Disagree	-1: Disagree	-1: Disagree	-1: Disagree	-1: Disagree	1: Agree	1: Agree	1: Agree	1: Agree	1: Agree	1: Agree	1: Agree	-1: Disagree	0: Neutral	3: Programs are available and I attend, but they have not been helpful to my current training situation nor to my future career plans	2: NOT Hispanic or Latino	5: White	1: Female	1: Single	2: No	1: Yes	USA	7: Life/Biological/Medical Sciences	3: Other	2: A current postdoctoral fellow	Northwestern University
161	-1: Disagree	-1: Disagree	-1: Disagree	-1: Disagree	-1: Disagree	1: Agree	1: Agree	1: Agree	1: Agree	1: Agree	1: Agree	1: Agree	-1: Disagree	0: Neutral	3: Programs are available and I attend, but they have not been helpful to my current training situation nor to my future career plans	2: NOT Hispanic or Latino	5: White	1: Female	1: Single	2: No	1: Yes	USA	7: Life/Biological/Medical Sciences	3: Other	2: A current postdoctoral fellow	Northwestern University
162	-1: Disagree	-1: Disagree	1: Agree	0: Neutral	0: Neutral	1: Agree	0: Neutral	0: Neutral	-1: Disagree	-1: Disagree	1: Agree	1: Agree	1: Agree	-1: Disagree	4: Programs are available and I attend and they have been helpful to my current training situation and to my future career plans	2: NOT Hispanic or Latino	5: White	2: Male	1: Single	2: No	1: Yes	USA	7: Life/Biological/Medical Sciences	3: Other	2: A current postdoctoral fellow	University Of California
163	-1: Disagree	1: Agree	1: Agree	1: Agree	1: Agree	1: Agree	1: Agree	1: Agree	1: Agree	1: Agree	1: Agree	1: Agree	1: Agree	1: Agree	4: Programs are available and I attend and they have been helpful to my current training situation and to my future career plans	2: NOT Hispanic or Latino	5: White	1: Female	1: Single	2: No	1: Yes	USA	7: Life/Biological/Medical Sciences	3: Other	2: A current postdoctoral fellow	University Of Oregon
164	0: Neutral	-1: Disagree	1: Agree	1: Agree	-1: Disagree	1: Agree	0: Neutral	1: Agree	1: Agree	1: Agree	0: Neutral	1: Agree	1: Agree	0: Neutral	3: Programs are available and I attend, but they have not been helpful to my current training situation nor to my future career plans	3: Unknown/Not reported		1: Female	2: Married	1: Yes	1: Yes	USA	7: Life/Biological/Medical Sciences	3: Other	2: A current postdoctoral fellow	University Of Texas
165	-1: Disagree	-1: Disagree	-1: Disagree	-1: Disagree	-1: Disagree	0: Neutral	0: Neutral	1: Agree	-1: Disagree	0: Neutral	0: Neutral	-1: Disagree	0: Neutral	-1: Disagree	4: Programs are available and I attend and they have been helpful to my current training situation and to my future career plans	2: NOT Hispanic or Latino	5: White	2: Male	1: Single	2: No	1: Yes	USA	7: Life/Biological/Medical Sciences	1: Doctorate	2: A current postdoctoral fellow	Dartmouth University
166	1: Agree	1: Agree	1: Agree	-1: Disagree	-1: Disagree	1: Agree	1: Agree	1: Agree	1: Agree	1: Agree	1: Agree	1: Agree	0: Neutral	0: Neutral	2: Programs are available, but I do not attend or attend infrequently	2: NOT Hispanic or Latino	2: Asian	1: Female	2: Married	2: No	1: Yes	USA	7: Life/Biological/Medical Sciences	1: Doctorate	2: A current postdoctoral fellow	University Of Texas
167	1: Agree	1: Agree	-1: Disagree	0: Neutral	0: Neutral	1: Agree	1: Agree	1: Agree	0: Neutral	1: Agree	1: Agree	0: Neutral	-1: Disagree	-1: Disagree	4: Programs are available and I attend and they have been helpful to my current training situation and to my future career plans	2: NOT Hispanic or Latino	5: White	1: Female	1: Single	2: No	1: Yes	USA	7: Life/Biological/Medical Sciences	1: Doctorate	2: A current postdoctoral fellow	Pennsylvania State University
168	-1: Disagree	-1: Disagree	-1: Disagree	-1: Disagree	-1: Disagree	-1: Disagree	-1: Disagree	1: Agree	-1: Disagree	-1: Disagree	-1: Disagree	-1: Disagree	-1: Disagree	-1: Disagree	2: Programs are available, but I do not attend or attend infrequently	2: NOT Hispanic or Latino	5: White	2: Male	2: Married	2: No	1: Yes	USA	8: Physical or Applied Sciences	3: Other	2: A current postdoctoral fellow	Z: Missing Institution
169	0: Neutral	0: Neutral	0: Neutral	0: Neutral		-1: Disagree	-1: Disagree	-1: Disagree	-1: Disagree	-1: Disagree	-1: Disagree	-1: Disagree	-1: Disagree	-1: Disagree	1: Programs are not available to me	3: Unknown/Not reported		1: Female	2: Married	2: No	2: No	USA	7: Life/Biological/Medical Sciences	3: Other	2: A current postdoctoral fellow	University Of Chicago
170	-1: Disagree	1: Agree	-1: Disagree	1: Agree	1: Agree	1: Agree	1: Agree	0: Neutral	0: Neutral	1: Agree	1: Agree	1: Agree	-1: Disagree	1: Agree	3: Programs are available and I attend, but they have not been helpful to my current training situation nor to my future career plans	2: NOT Hispanic or Latino	5: White	1: Female	3: Partnership	2: No	1: Yes	USA	7: Life/Biological/Medical Sciences	1: Doctorate	2: A current postdoctoral fellow	Boston University
171	-1: Disagree	-1: Disagree	-1: Disagree	-1: Disagree	-1: Disagree	-1: Disagree	-1: Disagree	-1: Disagree	-1: Disagree	-1: Disagree	-1: Disagree	0: Neutral	-1: Disagree	1: Agree	3: Programs are available and I attend, but they have not been helpful to my current training situation nor to my future career plans	2: NOT Hispanic or Latino	5: White	1: Female	2: Married	1: Yes	1: Yes	USA	7: Life/Biological/Medical Sciences	3: Other	2: A current postdoctoral fellow	Harvard University
172	-1: Disagree	-1: Disagree	-1: Disagree	0: Neutral	0: Neutral	1: Agree	1: Agree	1: Agree	1: Agree	1: Agree	1: Agree	1: Agree	-1: Disagree	0: Neutral	2: Programs are available, but I do not attend or attend infrequently	2: NOT Hispanic or Latino	5: White	1: Female	2: Married	2: No	1: Yes	USA	7: Life/Biological/Medical Sciences	1: Doctorate	2: A current postdoctoral fellow	University Of Notre Dame
173	-1: Disagree	1: Agree	1: Agree	-1: Disagree	-1: Disagree	-1: Disagree	-1: Disagree	-1: Disagree	0: Neutral	-1: Disagree	-1: Disagree	-1: Disagree	-1: Disagree	0: Neutral	1: Programs are not available to me	2: NOT Hispanic or Latino	6: More than one race	1: Female	2: Married	1: Yes	1: Yes	USA	7: Life/Biological/Medical Sciences	1: Doctorate	2: A current postdoctoral fellow	Albany Medical College
174	0: Neutral	-1: Disagree	1: Agree	-1: Disagree	-1: Disagree	-1: Disagree	-1: Disagree	0: Neutral	-1: Disagree	-1: Disagree	-1: Disagree	1: Agree	0: Neutral	0: Neutral	4: Programs are available and I attend and they have been helpful to my current training situation and to my future career plans	2: NOT Hispanic or Latino	5: White	2: Male	1: Single	2: No	1: Yes	USA	7: Life/Biological/Medical Sciences	3: Other	2: A current postdoctoral fellow	University Of Pennsylvania
175	1: Agree	-1: Disagree	1: Agree	-1: Disagree	-1: Disagree	-1: Disagree	1: Agree	-1: Disagree	-1: Disagree	-1: Disagree	-1: Disagree	-1: Disagree	-1: Disagree	0: Neutral	2: Programs are available, but I do not attend or attend infrequently	2: NOT Hispanic or Latino	5: White	1: Female	2: Married	1: Yes	1: Yes	USA	7: Life/Biological/Medical Sciences	3: Other	2: A current postdoctoral fellow	University Of Pittsburgh
176	1: Agree	-1: Disagree	-1: Disagree	0: Neutral	0: Neutral	-1: Disagree	1: Agree	0: Neutral	-1: Disagree	1: Agree	-1: Disagree	-1: Disagree	-1: Disagree	-1: Disagree	3: Programs are available and I attend, but they have not been helpful to my current training situation nor to my future career plans	2: NOT Hispanic or Latino	2: Asian	1: Female	1: Single	2: No	2: No	USA	7: Life/Biological/Medical Sciences	1: Doctorate	2: A current postdoctoral fellow	University Of Pittsburgh
177	1: Agree	1: Agree	-1: Disagree	0: Neutral	1: Agree	1: Agree	1: Agree	1: Agree	0: Neutral	1: Agree	1: Agree	1: Agree	1: Agree	1: Agree	3: Programs are available and I attend, but they have not been helpful to my current training situation nor to my future career plans	1: Hispanic or Latino	6: More than one race	1: Female	1: Single	2: No	1: Yes	USA	7: Life/Biological/Medical Sciences	1: Doctorate	2: A current postdoctoral fellow	University Of California
178	-1: Disagree	-1: Disagree	-1: Disagree	-1: Disagree	-1: Disagree	1: Agree	1: Agree	1: Agree	1: Agree	1: Agree	1: Agree	1: Agree	0: Neutral	1: Agree	3: Programs are available and I attend, but they have not been helpful to my current training situation nor to my future career plans	1: Hispanic or Latino	5: White	1: Female	1: Single	2: No	1: Yes	USA	7: Life/Biological/Medical Sciences	1: Doctorate	2: A current postdoctoral fellow	Arizona State University
179	-1: Disagree	-1: Disagree	-1: Disagree	0: Neutral	-1: Disagree	-1: Disagree	1: Agree	-1: Disagree	-1: Disagree	0: Neutral	1: Agree	1: Agree	0: Neutral	1: Agree	1: Programs are not available to me	2: NOT Hispanic or Latino	5: White	2: Male	2: Married	1: Yes	1: Yes	USA	7: Life/Biological/Medical Sciences	3: Other	2: A current postdoctoral fellow	Z: Missing Institution
180	-1: Disagree	-1: Disagree	-1: Disagree	0: Neutral	0: Neutral	1: Agree	1: Agree	1: Agree	1: Agree	1: Agree	1: Agree	-1: Disagree	-1: Disagree	-1: Disagree	3: Programs are available and I attend, but they have not been helpful to my current training situation nor to my future career plans	2: NOT Hispanic or Latino	2: Asian	1: Female	1: Single	2: No		USA	7: Life/Biological/Medical Sciences	3: Other	2: A current postdoctoral fellow	Medical University Of South Carolina
181	1: Agree	0: Neutral	1: Agree	1: Agree	0: Neutral	0: Neutral	1: Agree	0: Neutral	0: Neutral	1: Agree	0: Neutral	-1: Disagree	-1: Disagree	1: Agree	4: Programs are available and I attend and they have been helpful to my current training situation and to my future career plans	2: NOT Hispanic or Latino	5: White	1: Female	2: Married	2: No	1: Yes	USA	7: Life/Biological/Medical Sciences	3: Other	2: A current postdoctoral fellow	New York University
182	-1: Disagree	-1: Disagree	-1: Disagree	-1: Disagree	-1: Disagree	0: Neutral	0: Neutral	0: Neutral	-1: Disagree	1: Agree	-1: Disagree	-1: Disagree	-1: Disagree		3: Programs are available and I attend, but they have not been helpful to my current training situation nor to my future career plans	2: NOT Hispanic or Latino	5: White	1: Female	1: Single	2: No	1: Yes	USA	7: Life/Biological/Medical Sciences	1: Doctorate	2: A current postdoctoral fellow	University Of Florida
183	-1: Disagree	-1: Disagree	-1: Disagree	0: Neutral	0: Neutral	1: Agree	1: Agree	1: Agree	1: Agree	1: Agree	1: Agree	1: Agree	1: Agree	1: Agree	2: Programs are available, but I do not attend or attend infrequently	2: NOT Hispanic or Latino	5: White	2: Male	3: Partnership	2: No	1: Yes	USA	7: Life/Biological/Medical Sciences	1: Doctorate	2: A current postdoctoral fellow	New York University
