# Supplementary material for: Use and effectiveness of the Individual Development Plan among postdoctoral researchers: findings from a cross-sectional study
Source: F1000Res. 2018 Oct 25;7:1132. Originally published 2018 Jul 25. [Version 2] doi: 10.12688/f1000research.15610.2 (PMC6240468; doi:10.12688/f1000research.15610.2)
Supplement: Supplementary file 2 [file f1000research-7-18327-s0001.tgz › d760eb7a-c892-4807-9446-a515b49b4e0e.xlsx]

## Sheet: Self-Reported Institution
Supplementary File 1. Self-reported institution
Institution	N	Percent
Albany Medical College	1	0.55
Argonne National Laboratory	1	0.55
Arizona State University	2	1.09
Baylor College of Medicine	3	1.64
Baylor University	1	0.55
Boston University	1	0.55
Brown University	1	0.55
Clemson University	1	0.55
Creighton University	1	0.55
Dartmouth University	1	0.55
Georgia Institute of Technology	1	0.55
Harvard University	4	2.19
Indiana University	1	0.55
Johns Hopkins University	2	1.09
Louisiana State University	1	0.55
Lowell Observatory	1	0.55
Massachusetts Institute of Technology	4	2.19
Medical University of South Carolina	12	6.56
National Institutes of Health	2	1.09
New York University	2	1.09
North Carolina State University	1	0.55
Northwestern University	5	2.73
Ohio State University	1	0.55
Oregon Health And Science University	1	0.55
Pennsylvania State University	3	1.64
St. Jude Research Hospital	1	0.55
Stanford University	1	0.55
Syracuse University	1	0.55
The Research Institute At Nationwide Children's Hospital	1	0.55
The Scripps Research Institute	1	0.55
United States Naval Research Laboratory	1	0.55
University of Arizona	1	0.55
University of California	5	2.73
University of Chicago	2	1.09
University of Delaware	2	1.09
University of Florida	1	0.55
University of Illinois	1	0.55
University of Kentucky	10	5.46
University of Maryland	2	1.09
University of Minnesota	4	2.19
University of Nebraska	1	0.55
University of Nevada	1	0.55
University of North Carolina	2	1.09
University of Notre Dame	1	0.55
University of Oregon	1	0.55
University of Pennsylvania	1	0.55
University of Pittsburgh	3	1.64
University of Tennessee	1	0.55
University of Texas	6	3.28
University of Wisconsin	19	10.38
Vanderbilt University	1	0.55
Washington University	2	1.09
Wayne State University	1	0.55
Yale University	1	0.55
Missing Institution	54	29.51
Total	183	100.1
