# Supplementary material for: Use and effectiveness of the Individual Development Plan among postdoctoral researchers: findings from a cross-sectional study
Source: F1000Res. 2018 Oct 25;7:1132. Originally published 2018 Jul 25. [Version 2] doi: 10.12688/f1000research.15610.2 (PMC6240468; doi:10.12688/f1000research.15610.2)
Supplement: Supplementary file 3 [file f1000research-7-18327-s0002.tgz › a601b216-4e10-4ea4-bb78-0397417f4055_Supplementary_File_2._One-way_frequencies.xlsx]

## Sheet: One-way frequencies
Supplementary File 2. One-way frequencies
Variable	Variable Value	N	Percent
Field of study	Life/Biological/Medical Sciences	138	75.4%
	Physical or Applied Sciences	45	24.6%
Total		183	100.0%
Gender	Female	125	68.3%
	Male	58	31.7%
Total		183	100.0%
Race	Asian	14	7.7%
	Native Hawaiian or Other Pacific Islander	1	0.6%
	Black or African American	8	4.4%
	White	146	80.7%
	More than one race	12	6.6%
Total		181	100.0%
Ethnicity	Hispanic or Latino	8	4.4%
	NOT Hispanic or Latino	173	94.5%
	Unknown/Not reported	2	1.1%
Total		183	100.0%
Marital or partnership status	Single	60	32.8%
	Married	99	54.1%
	Partnership	24	13.1%
Total		183	100.0%
Parent caregiver	Yes	34	18.6%
	No	149	81.4%
Total		183	100.0%
US citizenship	Yes	166	91.2%
	No	16	8.8%
Total		182	100.0%
I am required to complete a formal IDP	Disagree	83	45.4%
	Neutral	17	9.3%
	Agree	83	45.4%
Total		183	100.0%
I complete an IDP annually with my PI/advisor	Disagree	109	59.9%
	Neutral	23	12.6%
	Agree	50	27.5%
Total		182	100.0%
I complete an IDP but I do not discuss it with my PI/advisor	Disagree	104	56.8%
	Neutral	17	9.3%
	Agree	62	33.9%
Total		183	100.0%
I find that I can have an honest conversion with my PI/advisor via the IDP process	Disagree	83	45.9%
	Neutral	54	29.8%
	Agree	44	24.3%
Total		181	100.0%
I find the IDP process helpful to my career development	Disagree	70	38.3%
	Neutral	72	39.3%
	Agree	41	22.4%
Total		183	100.0%
My PI/advisor provides real mentorship	Disagree	57	31.3%
	Neutral	28	15.4%
	Agree	97	53.3%
Total		182	100.0%
My PI/advisor is an asset to my academic and professional career	Disagree	27	14.8%
	Neutral	28	15.4%
	Agree	127	69.8%
Total		182	100.0%
My PI/advisor provies ample support	Disagree	41	22.7%
	Neutral	36	19.9%
	Agree	104	57.5%
Total		181	100.0%
My PI/advisor positively impacts my emotional or mental wellbeing	Disagree	59	32.4%
	Neutral	64	35.2%
	Agree	59	32.4%
Total		182	100.0%
I feel valued by my mentor/advisor	Disagree	39	21.4%
	Neutral	35	19.2%
	Agree	108	59.3%
Total		182	100.0%
I am on track to complete my training	Disagree	29	16.0%
	Neutral	31	17.1%
	Agree	121	66.9%
Total		181	100.0%
I am well prepared for completing my training	Disagree	43	23.5%
	Neutral	41	22.4%
	Agree	99	54.1%
Total		183	100.0%
I am confident about my career prospects	Disagree	93	50.8%
	Neutral	35	19.1%
	Agree	55	30.1%
Total		183	100.0%
I am prepared for my posttraining career	Disagree	62	34.3%
	Neutral	48	26.5%
	Agree	71	39.2%
Total		181	100.0%
My access and thoughts toward career development programs are…	Programs are not available to me	28	15.4%
	Programs are available, but I do not attend or attend infrequently	52	28.6%
	Programs are available and I attend, but they have not been helpful to my current training situation	51	28.0%
	Programs are available and I attend and they have been helpful to my current training situation	51	28.0%
Total		182	100.0%
