# Supplementary material for: Use and effectiveness of the Individual Development Plan among postdoctoral researchers: findings from a cross-sectional study
Source: F1000Res. 2018 Oct 25;7:1132. Originally published 2018 Jul 25. [Version 2] doi: 10.12688/f1000research.15610.2 (PMC6240468; doi:10.12688/f1000research.15610.2)
Supplement: Supplementary file 4 [file f1000research-7-18327-s0003.tgz › 4366ddb8-b5f8-483a-992b-4ec98ca8b4f2_Supplementary_File_3._Univariate_Associations.xlsx]

## Sheet: Univariate Associations
Supplementary File 3. Univariate Associations
		I Find the IDP Process Helpful to my Career Development (Overall Rate=38.38%)
Variable	Variable Value	N	N (Percent) of Response	Pearson's Chi-Square Test p-value
Field of study	Life/Biological/Biomedical Sciences	83	31(37.3%)
	Physical/Applied Sciences	16	7(43.8%)
Total		99		0.6298
Gender	Female	66	22(33.3%)
	Male	33	16(48.5%)
Total		99		0.1439
Race	Asian	5	0(0.0%)
	Native Hawaiian or Other Pacific Islander	1	0(0.0%)
	Black or African American	5	2(40.0%)
	White	78	30(38.5%)
	More than one race	9	5(55.6%)
Total		98		0.2998
Ethnicity	Hispanic or Latino	6	4(66.7%)
	NOT Hispanic or Latino	92	33(35.9%)
	Unknown/Not reported	1	1(100.0%)
Total		99		0.1437
Marital or partnership status	Single	27	11(40.7%)
	Married	60	24(40.0%)
	Partnership	12	3(25.0%)
Total		99		0.595
Parent caregiver	Yes	24	12(50.0%)
	No	75	26(34.7%)
Total		99		0.1788
US citizenship	Yes	89	36(40.4%)
	No	10	2(20.0%)
Total		99		0.2074
I am required to complete a formal IDP	Disagree	24	9(37.5%)
	Neutral	6	4(66.7%)
	Agree	69	25(36.2%)
Total		99		0.3375
I find that I can have an honest conversation with my PI/advisor via the IDP process	Disagree	38	10(26.3%)
	Neutral	24	5(20.8%)
	Agree	37	23(62.2%)
Total		99		0.0008
My PI/advisor provides real mentorship	Disagree	31	8(25.8%)
	Neutral	18	6(33.3%)
	Agree	50	24(48.0%)
Total		99		0.1211
My PI/advisor is an asset to my academic and professional career	Disagree	14	3(21.4%)
	Neutral	12	4(33.3%)
	Agree	73	31(42.5%)
Total		99		0.3095
My PI/advisor provies ample support	Disagree	19	5(26.3%)
	Neutral	21	6(28.6%)
	Agree	59	27(45.8%)
Total		99		0.1842
My PI/advisor positively impacts my emotional or mental wellbeing	Disagree	32	11(34.4%)
	Neutral	37	10(27.0%)
	Agree	30	17(56.7%)
Total		99		0.0393
I feel valued by my mentor/advisor	Disagree	21	5(23.8%)
	Neutral	20	8(40.0%)
	Agree	58	25(43.1%)
Total		99		0.2931
I am on track to complete my training	Disagree	14	3(21.4%)
	Neutral	12	4(33.3%)
	Agree	72	31(43.1%)
Total		98		0.2894
I am well prepared for completing my training	Disagree	19	5(26.3%)
	Neutral	23	5(21.7%)
	Agree	57	28(49.1%)
Total		99		0.0361
I am confident about my career prospects	Disagree	46	14(30.4%)
	Neutral	19	7(36.8%)
	Agree	34	17(50.0%)
Total		99		0.2031
I am prepared for my posttraining career	Disagree	26	6(23.1%)
	Neutral	30	7(23.3%)
	Agree	43	25(58.1%)
Total		99		0.0019
My access and thoughts toward career development programs are…	Programs are not available to me	9	2(22.2%)
	Programs are available, but I do not attend or attend infrequently	23	5(21.7%)
	Programs are available and I attend, but they have not been helpful to my current training situation	26	7(26.9%)
	Programs are available and I attend and they have been helpful to my current training situation	40	24(60.0%)
Total		98		0.0047
