# Supplementary material for: Use and effectiveness of the Individual Development Plan among postdoctoral researchers: findings from a cross-sectional study
Source: F1000Res. 2018 Oct 25;7:1132. Originally published 2018 Jul 25. [Version 2] doi: 10.12688/f1000research.15610.2 (PMC6240468; doi:10.12688/f1000research.15610.2)
Supplement: Supplementary file 5 [file f1000research-7-18327-s0004.tgz]

Archive with 1 entries (1 files):
- 37d4e398-4046-4188-9a8d-c254b6266bc1.pdf
